# Supplementary material for: Complete mitochondrial genome of Angelica dahurica and its implications on evolutionary analysis of complex mitochondrial genome architecture in Apiaceae
Source: Front Plant Sci. 2024 Apr 23;15:1367299. doi: 10.3389/fpls.2024.1367299 (PMC11074370; doi:10.3389/fpls.2024.1367299)
Supplement: Supplementary file 2 [file Table_1.xlsx]

## Sheet: Sheet1
Table S1 Codon usage of mitochondrial genes of Angelicae Dahuricae
Ala	GCU	GCA	GCC	GCG
	1.6	1	0.91	0.49
Arg	AGA	CGA	CGU	CGG	AGG	CGC
	1.38	1.25	1.21	0.75	0.73	0.68
Asn	AAU	AAC
	1.32	0.68
Asp	GAU	GAC
	1.32	0.68
Cys	UGU	UGC
	1.27	0.73
End	UAA	UGA	UAG
	1.69	0.75	0.56
Gln	CAA	CAG
	1.53	0.47
Glu	GAA	GAG
	1.37	0.63
Gly	GGA	GGU	GGG	GGC
	1.44	1.28	0.71	0.57
His	CAU	CAC
	1.55	0.45
Ile	AUU	AUA	AUC
	1.31	0.87	0.82
Leu	UUA	CUU	UUG	CUA	CUC	CUG
	1.49	1.29	1.16	0.9	0.61	0.55
Lys	AAA	AAG
	1.24	0.76
Met	AUG
	1
Phe	UUU	UUC
	1.13	0.87
Pro	CCU	CCA	CCC	CCG
	1.37	1.13	0.81	0.69
Ser	UCU	UCA	AGU	UCC	UCG	AGC
	1.41	1.2	1.07	0.87	0.83	0.62
Thr	ACU	ACA	ACC	ACG
	1.35	1.05	1.02	0.58
Trp	UGG
	1
Tyr	UAU	UAC
	1.52	0.48
Val	GUU	GUA	GUG	GUC
	1.21	1.17	0.9	0.72

## Sheet: Sheet2
Table S2 The homologous DNA fragment in the Angelicae Dahuricae mitochondrial genome.
Number	Mitochondrial genome	% Identity	Alignment Length	Mismatches	Gap Openings	Alignment start (chloroplast genome)	Alignment end (chloroplast genome)	Alignment start (mitochondrial genome)	Alignment end (mitochondrial genome)	E-value	Bit Score	MTPT annotation
MTPT1	Chr5	100	299	0	0	91083	91381	20380	20082	8.41e-158	553	Partial (ycf2)
MTPT2	Chr10	100	79	0	0	1043	1121	12759	12837	1.24e-35	147	Complete (trnH-GUG）
MTPT3	Chr8	98.824	85	1	0	109281	109365	11983	12067	3.21e-37	152	Complete (trnN-GUU)
	Chr8	98.824	85	1	0	130991	131075	12067	11983	3.21e-37	152	Complete (trnN-GUU)
MTPT4	Chr6	97.753	356	7	1	1653	2007	13074	12719	1.36e-175	612	Partial (psbA)
MTPT5	Chr3	93.953	215	13	0	26459	26673	9394	9608	2.01e-89	326	Partial (rpoB)
MTPT6	Chr5	92.647	68	5	0	103090	103157	1952	1885	4.74e-21	99	Partial (trnI-GAU)
	Chr5	92.647	68	5	0	137199	137266	1885	1952	4.74e-21	99	Partial (trnI-GAU)
MTPT7	Chr8	91.026	78	4	1	87629	87703	16155	16232	3.28e-22	102	Complete (trnI-CAU)
MTPT8	Chr2	88.235	170	17	3	31890	32056	15116	15285	1.61e-51	200	Complete (trnD-GUC)
MTPT9	Chr4	83.77	382	48	6	67517	67892	5778	6151	1.19e-96	350	Complete (petG，trnW-CCA)

## Sheet: Sheet3
Table S3 The collinearity information between mitochondrial genomes.
query	database	identity (%)	alignment	mismatch	gap	q. start	q. end	d. start	d. end	e-value	score
NC058846.1	Chr3	99.647	12191	27	6	212293	224477	12181	1	0	22260
NC058846.1	Chr3	99.628	2688	10	0	73242	75929	16015	18702	0	4909
NC058846.1	Chr3	99.33	2089	6	2	21977	24057	13432	15520	0	3773
NC058846.1	Chr3	98.728	1808	10	4	224478	226280	20487	18688	0	3199
NC058846.1	Chr3	98.305	1003	6	7	192913	193914	12591	13583	0	1748
NC058846.1	Chr3	99.145	117	1	0	289084	289200	20487	20371	1.31e-53	211
NC058846.1	Chr3	97.619	42	1	0	225771	225812	13395	13436	6.44e-12	73.1
NC058846.1	Chr3	97.619	42	1	0	193718	193759	19199	19158	6.44e-12	73.1
NC058846.1	Chr3	100	34	0	0	152666	152699	12001	11968	3.88e-09	63.9
NC058846.1	Chr3	100	34	0	0	121350	121383	12001	11968	3.88e-09	63.9
NC058846.1	Chr3	97.143	35	1	0	101252	101286	10383	10417	5.01e-08	60.2
NC058846.1	Chr10	99.484	11833	31	6	75915	87730	30	11849	0	21486
NC058846.1	Chr10	98.915	3134	16	3	226310	229435	15211	12088	0	5583
NC058846.1	Chr10	100	56	0	0	243871	243926	13174	13229	2.28e-21	104
NC058846.1	Chr10	100	44	0	0	226266	226309	44	1	1.07e-14	82.4
NC058846.1	Chr10	92.857	56	1	1	178203	178255	13174	13229	1.38e-13	78.7
NC058846.1	Chr10	85.333	75	7	4	101112	101186	3494	3564	1.79e-12	75
NC058846.1	Chr10	92.593	54	1	1	258376	258426	13174	13227	1.79e-12	75
NC058846.1	Chr10	100	35	0	0	281632	281666	292	258	1.08e-09	65.8
NC058846.1	Chr1	99.27	8355	26	8	58892	67237	12140	20468	0	15058
NC058846.1	Chr1	99.27	8355	26	8	129811	138156	12140	20468	0	15058
NC058846.1	Chr1	99.576	5661	13	3	41683	47335	1	5658	0	10310
NC058846.1	Chr1	99.663	4456	4	2	47331	51782	5804	10252	0	8135
NC058846.1	Chr1	98.992	3967	33	3	263672	267631	25567	21601	0	7097
NC058846.1	Chr1	99.893	1867	2	0	57061	58927	10241	12107	0	3437
NC058846.1	Chr1	99.242	528	3	1	120821	121347	25502	26029	0	952
NC058846.1	Chr1	99.242	528	3	1	152137	152663	25502	26029	0	952
NC058846.1	Chr1	92.424	594	28	6	41095	41682	26384	26966	0	832
NC058846.1	Chr1	95.62	137	6	0	204829	204965	21737	21601	2.17e-56	220
NC058846.1	Chr1	95.42	131	6	0	161127	161257	12140	12270	4.7e-53	209
NC058846.1	Chr1	96.774	124	4	0	265913	266036	5591	5714	1.69e-52	207
NC058846.1	Chr1	100	101	0	0	101692	101792	26966	26866	2.2e-46	187
NC058846.1	Chr1	96.46	113	2	1	27959	28071	5628	5738	7.93e-46	185
NC058846.1	Chr1	97.753	89	0	1	193875	193963	21543	21629	8.04e-36	152
NC058846.1	Chr1	95.506	89	2	1	27959	28047	23289	23203	1.74e-32	141
NC058846.1	Chr1	98.387	62	1	0	274733	274794	26175	26236	4.91e-23	110
NC058846.1	Chr1	100	57	0	0	69966	70022	408	464	6.35e-22	106
NC058846.1	Chr1	100	57	0	0	109569	109625	408	464	6.35e-22	106
NC058846.1	Chr1	100	57	0	0	140885	140941	408	464	6.35e-22	106
NC058846.1	Chr1	96.774	62	2	0	266448	266509	7195	7134	2.28e-21	104
NC058846.1	Chr1	98.276	58	1	0	184923	184980	26333	26276	8.21e-21	102
NC058846.1	Chr1	98.039	51	1	0	183980	184030	26333	26283	6.39e-17	89.8
NC058846.1	Chr1	100	42	0	0	129805	129846	12066	12107	1.38e-13	78.7
NC058846.1	Chr1	100	42	0	0	161121	161162	12066	12107	1.38e-13	78.7
NC058846.1	Chr1	97.619	42	1	0	90138	90179	20939	20898	6.44e-12	73.1
NC058846.1	Chr1	100	36	0	0	142172	142207	5619	5584	3e-10	67.6
NC058846.1	Chr1	100	36	0	0	110856	110891	5619	5584	3e-10	67.6
NC058846.1	Chr1	100	36	0	0	71253	71288	5619	5584	3e-10	67.6
NC058846.1	Chr1	97.368	38	1	0	212293	212330	26096	26059	1.08e-09	65.8
NC058846.1	Chr1	97.297	37	1	0	26894	26930	12071	12107	3.88e-09	63.9
NC058846.1	Chr9	99.4	8161	10	9	12640	20797	10299	2175	0	14763
NC058846.1	Chr9	99.333	5251	7	8	235375	240622	12554	17779	0	9478
NC058846.1	Chr9	98.358	2253	10	5	9915	12159	12518	10285	0	3930
NC058846.1	Chr9	99.738	1143	3	0	289006	290148	779	1921	0	2095
NC058846.1	Chr9	98.333	120	2	0	224475	224594	854	973	1.31e-53	211
NC058846.1	Chr9	86.747	83	8	1	199305	199387	364	285	6.39e-17	89.8
NC058846.1	Chr9	89.552	67	6	1	240015	240081	17103	17168	2.98e-15	84.2
NC058846.1	Chr9	89.552	67	6	1	239945	240010	17173	17239	2.98e-15	84.2
NC058846.1	Chr9	100	35	0	0	235342	235376	12518	12484	1.08e-09	65.8
NC058846.1	Chr9	100	35	0	0	29237	29271	14127	14093	1.08e-09	65.8
NC058846.1	Chr8	99.563	8013	18	6	33017	41021	13724	5721	0	14587
NC058846.1	Chr8	99.392	3949	11	3	177763	181710	1875	5811	0	7147
NC058846.1	Chr8	98.675	1661	19	3	245582	247240	15732	17391	0	2942
NC058846.1	Chr8	99.562	1141	5	0	248480	249620	14991	13851	0	2080
NC058846.1	Chr8	97.222	468	13	0	198283	198750	18243	17776	0	793
NC058846.1	Chr8	100	150	0	0	126141	126290	17388	17537	1.27e-73	278
NC058846.1	Chr8	100	150	0	0	157457	157606	17388	17537	1.27e-73	278
NC058846.1	Chr8	92.632	95	3	2	243835	243928	2279	2370	2.91e-30	134
NC058846.1	Chr8	97.436	78	2	0	258349	258426	2289	2366	2.91e-30	134
NC058846.1	Chr8	92.857	56	1	1	228300	228355	2368	2316	1.38e-13	78.7
NC058846.1	Chr4	99.147	6451	23	7	26545	32990	7988	1565	0	11579
NC058846.1	Chr4	99.761	1676	4	0	186645	188320	18709	20384	0	3073
NC058846.1	Chr4	99.935	1546	1	0	188409	189954	39	1584	0	2850
NC058846.1	Chr4	99.248	399	3	0	196717	197115	17028	16630	0	721
NC058846.1	Chr4	99.483	387	2	0	293198	293584	16145	15759	0	704
NC058846.1	Chr4	99.483	387	2	0	89316	89702	16145	15759	0	704
NC058846.1	Chr4	99.711	346	1	0	196298	196643	18413	18068	0	634
NC058846.1	Chr4	100	267	0	0	288739	289005	12236	11970	1.16e-138	494
NC058846.1	Chr4	97.407	270	6	1	251415	251684	17097	17365	4.23e-128	459
NC058846.1	Chr4	100	218	0	0	143875	144092	8618	8401	2.01e-111	403
NC058846.1	Chr4	100	218	0	0	112559	112776	8618	8401	2.01e-111	403
NC058846.1	Chr4	100	218	0	0	72956	73173	8618	8401	2.01e-111	403
NC058846.1	Chr4	97.802	182	4	0	87911	88092	10426	10607	9.69e-85	315
NC058846.1	Chr4	99.16	119	1	0	88082	88200	10628	10746	1.01e-54	215
NC058846.1	Chr4	100	97	0	0	232317	232413	7643	7547	3.69e-44	180
NC058846.1	Chr4	98.824	85	1	0	261407	261491	18066	17982	8.04e-36	152
NC058846.1	Chr4	95.506	89	2	1	265950	266036	6574	6486	1.74e-32	141
NC058846.1	Chr4	98.361	61	1	0	207560	207620	6062	6122	1.77e-22	108
NC058846.1	Chr4	98.361	61	1	0	270226	270286	6062	6122	1.77e-22	108
NC058846.1	Chr4	85.106	94	8	3	161126	161214	7639	7547	1.78e-17	91.6
NC058846.1	Chr4	85.106	94	8	3	129810	129898	7639	7547	1.78e-17	91.6
NC058846.1	Chr4	85.106	94	8	3	58891	58979	7639	7547	1.78e-17	91.6
NC058846.1	Chr4	100	48	0	0	188321	188368	1	48	6.39e-17	89.8
NC058846.1	Chr4	97.5	40	1	0	206092	206131	12781	12820	8.33e-11	69.4
NC058846.1	Chr4	97.5	40	1	0	268758	268797	12781	12820	8.33e-11	69.4
NC058846.1	Chr4	100	35	0	0	236912	236946	5269	5303	1.08e-09	65.8
NC058846.1	Chr4	97.368	38	1	0	26431	26468	10634	10597	1.08e-09	65.8
NC058846.1	Chr4	100	31	0	0	258260	258290	6639	6669	1.8e-07	58.4
NC058846.1	Chr4	96.875	32	1	0	206111	206142	11012	11043	2.33e-06	54.7
NC058846.1	Chr4	96.875	32	1	0	268777	268808	11012	11043	2.33e-06	54.7
NC058846.1	Chr4	100	28	0	0	47305	47332	6574	6547	8.39e-06	52.8
NC058846.1	Chr5	99.562	5475	16	1	3576	9042	13748	8274	0	9971
NC058846.1	Chr5	99.649	4563	12	4	241030	245591	6110	1551	0	8335
NC058846.1	Chr5	99.7	1665	5	0	184993	186657	17525	15861	0	3048
NC058846.1	Chr5	98.392	684	4	2	95354	96030	14013	14696	0	1195
NC058846.1	Chr5	99.831	590	1	0	240434	241023	6667	6078	0	1085
NC058846.1	Chr5	98.901	455	3	2	229718	230171	15267	14814	0	811
NC058846.1	Chr5	99.286	140	1	0	97646	97785	14685	14824	2.14e-66	254
NC058846.1	Chr5	92.742	124	5	2	255335	255454	18126	18249	4.77e-43	176
NC058846.1	Chr5	92.632	95	3	2	178166	178257	3307	3214	2.91e-30	134
NC058846.1	Chr5	93.902	82	1	2	258348	258426	3298	3218	2.27e-26	121
NC058846.1	Chr5	100	56	0	0	228300	228355	3216	3271	2.28e-21	104
NC058846.1	Chr5	92.647	68	5	0	118536	118603	1885	1952	1.06e-19	99
NC058846.1	Chr5	92.647	68	5	0	149852	149919	1885	1952	1.06e-19	99
NC058846.1	Chr5	98.113	53	1	0	167504	167556	13605	13553	4.94e-18	93.5
NC058846.1	Chr5	100	49	0	0	162836	162884	3896	3848	1.78e-17	91.6
NC058846.1	Chr5	100	44	0	0	229099	229142	977	934	1.07e-14	82.4
NC058846.1	Chr6	99.663	4457	13	1	255434	259888	14767	19223	0	8146
NC058846.1	Chr6	99.802	2521	4	1	123182	125702	264	2783	0	4626
NC058846.1	Chr6	99.802	2521	4	1	154498	157018	264	2783	0	4626
NC058846.1	Chr6	94.984	1236	13	11	97795	99028	14779	13591	0	1893
NC058846.1	Chr6	98.473	786	6	1	170067	170852	11662	10883	0	1380
NC058846.1	Chr6	100	449	0	0	275522	275970	6238	6686	0	830
NC058846.1	Chr6	99.427	349	2	0	235005	235353	9118	9466	0	634
NC058846.1	Chr6	91.627	418	13	9	276653	277048	6686	7103	4.05e-158	558
NC058846.1	Chr6	98.889	180	2	0	69264	69443	10057	10236	5.79e-87	322
NC058846.1	Chr6	98.889	180	2	0	108867	109046	10057	10236	5.79e-87	322
NC058846.1	Chr6	98.889	180	2	0	140183	140362	10057	10236	5.79e-87	322
NC058846.1	Chr6	98.571	140	2	0	281326	281465	19346	19207	9.97e-65	248
NC058846.1	Chr6	100	84	0	0	84236	84319	180	263	6.22e-37	156
NC058846.1	Chr6	97.436	78	2	0	178176	178253	17684	17761	2.91e-30	134
NC058846.1	Chr6	98.667	75	1	0	98400	98474	19430	19356	2.91e-30	134
NC058846.1	Chr6	93.902	82	1	2	243844	243924	17683	17761	2.27e-26	121
NC058846.1	Chr6	91.566	83	7	0	198283	198365	13214	13296	1.05e-24	115
NC058846.1	Chr6	98.305	59	1	0	91368	91426	2938	2996	2.28e-21	104
NC058846.1	Chr6	91.781	73	6	0	198666	198738	19274	19346	8.21e-21	102
NC058846.1	Chr6	96.667	60	1	1	209394	209453	8448	8506	1.06e-19	99
NC058846.1	Chr6	96.667	60	1	1	272060	272119	8448	8506	1.06e-19	99
NC058846.1	Chr6	91.781	73	3	2	107374	107445	13603	13673	1.06e-19	99
NC058846.1	Chr6	94.34	53	1	2	69495	69545	6191	6243	3.85e-14	80.5
NC058846.1	Chr6	94.34	53	1	2	109098	109148	6191	6243	3.85e-14	80.5
NC058846.1	Chr6	94.34	53	1	2	140414	140464	6191	6243	3.85e-14	80.5
NC058846.1	Chr6	92.593	54	1	1	228302	228355	17761	17711	1.79e-12	75
NC058846.1	Chr6	100	34	0	0	123192	123225	9960	9993	3.88e-09	63.9
NC058846.1	Chr6	100	34	0	0	154508	154541	9960	9993	3.88e-09	63.9
NC058846.1	Chr6	100	31	0	0	27864	27894	17625	17595	1.8e-07	58.4
NC058846.1	Chr2	99.146	4452	8	10	51771	56220	12598	17021	0	7984
NC058846.1	Chr2	99.675	1847	6	0	90037	91883	17319	19165	0	3378
NC058846.1	Chr2	99.807	1558	2	1	283890	285447	9166	7610	0	2859
NC058846.1	Chr2	97.63	886	9	3	56188	57072	11735	12609	0	1509
NC058846.1	Chr2	99.232	781	5	1	277514	278294	3079	2300	0	1408
NC058846.1	Chr2	99.851	672	1	0	184307	184978	25901	25230	0	1236
NC058846.1	Chr2	98.598	642	8	1	129092	129733	5443	6083	0	1134
NC058846.1	Chr2	98.598	642	8	1	160408	161049	5443	6083	0	1134
NC058846.1	Chr2	99.074	540	4	1	279164	279702	2295	1756	0	968
NC058846.1	Chr2	99.573	468	2	0	279695	280162	11750	11283	0	854
NC058846.1	Chr2	91.06	481	5	12	107260	107737	7115	7560	2.37e-175	616
NC058846.1	Chr2	96.575	292	3	2	92917	93201	22282	21991	1.17e-133	477
NC058846.1	Chr2	98.942	189	1	1	67947	68134	7372	7560	2.07e-91	337
NC058846.1	Chr2	98.942	189	1	1	138866	139053	7372	7560	2.07e-91	337
NC058846.1	Chr2	87.713	293	23	11	285491	285776	4299	4585	3.46e-89	329
NC058846.1	Chr2	99.329	149	0	1	234775	234922	20512	20660	7.65e-71	268
NC058846.1	Chr2	98.013	151	3	0	152686	152836	151	1	3.56e-69	263
NC058846.1	Chr2	98.013	151	3	0	121370	121520	151	1	3.56e-69	263
NC058846.1	Chr2	91.892	185	12	3	259867	260049	7259	7442	5.96e-67	255
NC058846.1	Chr2	74.808	520	97	17	41095	41606	19223	19716	2.19e-51	204
NC058846.1	Chr2	98.925	93	1	0	192	284	3162	3070	2.87e-40	167
NC058846.1	Chr2	98.78	82	1	0	283706	283787	9229	9148	3.74e-34	147
NC058846.1	Chr2	91	100	7	2	67765	67863	23521	23619	2.91e-30	134
NC058846.1	Chr2	91	100	7	2	138684	138782	23521	23619	2.91e-30	134
NC058846.1	Chr2	98.551	69	1	0	183962	184030	25303	25235	6.3e-27	122
NC058846.1	Chr2	96.667	60	2	0	192931	192990	21113	21172	2.95e-20	100
NC058846.1	Chr2	94.34	53	1	2	198205	198255	2140	2192	3.85e-14	80.5
NC058846.1	Chr2	95.745	47	0	2	140458	140503	4225	4180	1.79e-12	75
NC058846.1	Chr2	95.745	47	0	2	109142	109187	4225	4180	1.79e-12	75
NC058846.1	Chr2	95.745	47	0	2	69539	69584	4225	4180	1.79e-12	75
NC058846.1	Chr2	100	38	0	0	292549	292586	4074	4037	2.32e-11	71.3
NC058846.1	Chr2	100	38	0	0	88667	88704	4074	4037	2.32e-11	71.3
NC058846.1	Chr2	97.368	38	1	0	206545	206582	4037	4074	1.08e-09	65.8
NC058846.1	Chr2	97.368	38	1	0	269211	269248	4037	4074	1.08e-09	65.8
NC058846.1	Chr2	97.297	37	1	0	283662	283698	4172	4208	3.88e-09	63.9
NC058846.1	Chr2	97.222	36	0	1	292587	292622	4094	4060	5.01e-08	60.2
NC058846.1	Chr2	97.222	36	0	1	88705	88740	4094	4060	5.01e-08	60.2
NC058846.1	Chr2	100	32	0	0	283656	283687	4063	4094	5.01e-08	60.2
NC058846.1	Chr2	100	32	0	0	56654	56685	23389	23358	5.01e-08	60.2
NC058846.1	Chr2	97.059	34	1	0	69500	69533	4004	4037	1.8e-07	58.4
NC058846.1	Chr2	97.059	34	1	0	109103	109136	4004	4037	1.8e-07	58.4
NC058846.1	Chr2	97.059	34	1	0	140419	140452	4004	4037	1.8e-07	58.4
NC058846.1	Chr2	97.059	34	1	0	165782	165815	20745	20712	1.8e-07	58.4
NC058846.1	Chr2	100	30	0	0	250414	250443	7104	7075	6.49e-07	56.5
NC058846.1	Chr2	96.97	33	0	1	90010	90042	17340	17309	2.33e-06	54.7
NC058846.1	Chr7	99.25	4269	9	3	100740	105008	19577	15332	0	7685
NC058846.1	Chr7	99.834	2412	4	0	69816	72227	3446	5857	0	4433
NC058846.1	Chr7	99.834	2412	4	0	109419	111830	3446	5857	0	4433
NC058846.1	Chr7	99.834	2412	4	0	140735	143146	3446	5857	0	4433
NC058846.1	Chr7	99.86	2147	3	0	175631	177777	9679	11825	0	3949
NC058846.1	Chr7	98.796	1828	4	1	98951	100778	7628	5819	0	3238
NC058846.1	Chr7	98.79	1818	18	3	181858	183674	7864	9678	0	3232
NC058846.1	Chr7	99.017	1221	12	0	260055	261275	13440	14660	0	2189
NC058846.1	Chr7	99.783	920	2	0	8990	9909	1329	2248	0	1688
NC058846.1	Chr7	96.923	715	13	2	280149	280862	1302	596	0	1190
NC058846.1	Chr7	100	364	0	0	274436	274799	12621	12984	0	673
NC058846.1	Chr7	97.179	319	5	4	281129	281446	1	316	1.9e-151	536
NC058846.1	Chr7	99.621	264	1	0	234502	234765	2822	3085	2.51e-135	483
NC058846.1	Chr7	97.537	203	3	2	292911	293111	12274	12072	3.44e-94	346
NC058846.1	Chr7	97.537	203	3	2	89029	89229	12274	12072	3.44e-94	346
NC058846.1	Chr7	100	101	0	0	41582	41682	18532	18632	2.2e-46	187
NC058846.1	Chr7	94.792	96	3	2	98929	99022	309	404	1.04e-34	148
NC058846.1	Chr7	100	76	0	0	281053	281128	19575	19650	1.74e-32	141
NC058846.1	Chr7	100	72	0	0	274380	274451	12443	12514	2.91e-30	134
NC058846.1	Chr7	95	80	4	0	198672	198751	264	185	4.87e-28	126
NC058846.1	Chr7	91.566	83	4	2	107374	107456	7563	7642	1.36e-23	111
NC058846.1	Chr7	100	57	0	0	42090	42146	3596	3652	6.35e-22	106
NC058846.1	Chr7	93.151	73	2	2	107374	107445	398	328	2.28e-21	104
NC058846.1	Chr7	96.774	62	2	0	72189	72250	19539	19600	2.28e-21	104
NC058846.1	Chr7	96.774	62	2	0	111792	111853	19539	19600	2.28e-21	104
NC058846.1	Chr7	96.774	62	2	0	143108	143169	19539	19600	2.28e-21	104
NC058846.1	Chr7	100	50	0	0	119565	119614	4705	4754	4.94e-18	93.5
NC058846.1	Chr7	100	50	0	0	150881	150930	4705	4754	4.94e-18	93.5
NC058846.1	Chr7	85.333	75	7	4	79384	79454	19205	19131	1.79e-12	75
NC058846.1	Chr7	100	36	0	0	47261	47296	4918	4883	3e-10	67.6
NC058846.1	Chr7	92.857	42	1	1	274874	274915	15643	15682	5.01e-08	60.2
NC058846.1	Chr7	97.143	35	1	0	214066	214100	19038	19072	5.01e-08	60.2
NC058846.1	Chr7	92.683	41	1	2	165306	165346	1214	1252	1.8e-07	58.4
NC058846.1	Chr7	100	29	0	0	269125	269153	7691	7663	2.33e-06	54.7
NC058846.1	Chr7	100	29	0	0	206459	206487	7691	7663	2.33e-06	54.7
NC058846.1	Chr7	100	29	0	0	283640	283668	7706	7678	2.33e-06	54.7
NC058846.1	Chr12	99.101	3780	24	3	161549	165327	7318	3548	0	6783
NC058846.1	Chr12	99.05	1053	3	1	100740	101792	8776	9821	0	1882
NC058846.1	Chr12	100	920	0	0	232330	233249	1552	633	0	1700
NC058846.1	Chr12	98.704	926	4	1	96297	97222	7800	8717	0	1637
NC058846.1	Chr12	99.425	348	2	0	290710	291057	7800	7453	2.36e-180	632
NC058846.1	Chr12	94.15	359	16	4	232053	232410	2294	1940	4.08e-153	542
NC058846.1	Chr12	97.166	247	5	2	195358	195603	2263	2508	2.58e-115	416
NC058846.1	Chr12	98.726	157	0	1	41526	41682	9875	9721	1.27e-73	278
NC058846.1	Chr12	91.339	127	3	1	195046	195164	2896	2770	2.87e-40	167
NC058846.1	Chr12	100	84	0	0	267092	267175	7310	7393	6.22e-37	156
NC058846.1	Chr12	100	83	0	0	26904	26986	1551	1469	2.24e-36	154
NC058846.1	Chr12	100	76	0	0	281053	281128	8778	8703	1.74e-32	141
NC058846.1	Chr12	98.305	59	1	0	143111	143169	8811	8753	2.28e-21	104
NC058846.1	Chr12	98.305	59	1	0	111795	111853	8811	8753	2.28e-21	104
NC058846.1	Chr12	98.305	59	1	0	72192	72250	8811	8753	2.28e-21	104
NC058846.1	Chr12	95.385	65	1	2	223042	223104	7380	7444	8.21e-21	102
NC058846.1	Chr12	85.263	95	8	3	161136	161225	1551	1458	4.94e-18	93.5
NC058846.1	Chr12	85.263	95	8	3	129820	129909	1551	1458	4.94e-18	93.5
NC058846.1	Chr12	85.263	95	8	3	58901	58990	1551	1458	4.94e-18	93.5
NC058846.1	Chr12	100	49	0	0	243246	243294	6031	5983	1.78e-17	91.6
NC058846.1	Chr12	90.769	65	5	1	198761	198825	832	895	8.27e-16	86.1
NC058846.1	Chr12	85.333	75	7	4	79384	79454	9148	9222	1.79e-12	75
NC058846.1	Chr12	91.667	48	4	0	195350	195397	2325	2372	3e-10	67.6
NC058846.1	Chr12	97.143	35	1	0	214066	214100	9315	9281	5.01e-08	60.2
NC058846.1	Chr11	99.223	1545	11	1	152686	154230	8456	6913	0	2785
NC058846.1	Chr11	99.223	1545	11	1	121370	122914	8456	6913	0	2785
NC058846.1	Chr11	98.37	1288	14	1	24049	25336	3181	4461	0	2255
NC058846.1	Chr11	98.391	870	11	2	199859	200728	5887	5021	0	1526
NC058846.1	Chr11	97.433	857	12	6	291388	292236	1435	2289	0	1452
NC058846.1	Chr11	99.232	781	5	1	277514	278294	11384	10605	0	1408
NC058846.1	Chr11	99.074	540	4	1	279164	279702	10600	10061	0	968
NC058846.1	Chr11	93.827	324	20	0	291065	291388	996	1319	5.4e-137	488
NC058846.1	Chr11	87.713	293	23	11	285491	285776	12604	12890	3.46e-89	329
NC058846.1	Chr11	99.107	112	1	0	274226	274337	2376	2265	7.87e-51	202
NC058846.1	Chr11	98.925	93	1	0	192	284	11467	11375	2.87e-40	167
NC058846.1	Chr11	98.148	54	0	1	204788	204841	5008	4956	4.94e-18	93.5
NC058846.1	Chr11	94.34	53	1	2	198205	198255	10445	10497	3.85e-14	80.5
NC058846.1	Chr11	95.745	47	0	2	140458	140503	12530	12485	1.79e-12	75
NC058846.1	Chr11	95.745	47	0	2	109142	109187	12530	12485	1.79e-12	75
NC058846.1	Chr11	95.745	47	0	2	69539	69584	12530	12485	1.79e-12	75
NC058846.1	Chr11	100	39	0	0	169962	170000	6289	6327	6.44e-12	73.1
NC058846.1	Chr11	100	38	0	0	292549	292586	12379	12342	2.32e-11	71.3
NC058846.1	Chr11	100	38	0	0	88667	88704	12379	12342	2.32e-11	71.3
NC058846.1	Chr11	97.368	38	1	0	206545	206582	12342	12379	1.08e-09	65.8
NC058846.1	Chr11	97.368	38	1	0	269211	269248	12342	12379	1.08e-09	65.8
NC058846.1	Chr11	97.297	37	1	0	283662	283698	12477	12513	3.88e-09	63.9
NC058846.1	Chr11	97.222	36	0	1	292587	292622	12399	12365	5.01e-08	60.2
NC058846.1	Chr11	97.222	36	0	1	88705	88740	12399	12365	5.01e-08	60.2
NC058846.1	Chr11	100	32	0	0	283656	283687	12368	12399	5.01e-08	60.2
NC058846.1	Chr11	97.059	34	1	0	69500	69533	12309	12342	1.8e-07	58.4
NC058846.1	Chr11	97.059	34	1	0	109103	109136	12309	12342	1.8e-07	58.4
NC058846.1	Chr11	97.059	34	1	0	140419	140452	12309	12342	1.8e-07	58.4
Chr1	MW477238.1	99.343	9596	29	6	1	9577	73303	82883	0	17341
Chr1	MW477238.1	99.058	8708	41	13	12149	20838	172284	163600	0	15588
Chr1	MW477238.1	98.842	3974	22	9	22054	26014	110345	106383	0	7062
Chr1	MW477238.1	99.411	1867	11	0	10241	12107	174124	172258	0	3387
Chr1	MW477238.1	99.249	666	2	2	20820	21484	163490	162827	0	1199
Chr1	MW477238.1	86.849	365	48	0	21626	21990	82924	83288	5.34e-114	409
Chr1	MW477238.1	78.011	523	86	18	26450	26966	72803	73302	9.33e-82	302
Chr1	MW477238.1	98.148	162	2	1	21469	21629	71142	71303	1.22e-75	281
Chr1	MW477238.1	97.581	124	3	0	5591	5714	109082	109205	4.5e-55	213
Chr1	MW477238.1	96.748	123	4	0	12148	12270	90860	90738	7.52e-53	206
Chr1	MW477238.1	95.968	124	5	0	23203	23326	79015	78892	9.73e-52	202
Chr1	MW477238.1	100	101	0	0	26866	26966	9558	9658	2.73e-47	187
Chr1	MW477238.1	96.296	108	2	1	5633	5738	191465	191358	5.9e-44	176
Chr1	MW477238.1	96.739	92	1	2	22054	22143	106157	106066	9.94e-37	152
Chr1	MW477238.1	98.765	81	1	0	26253	26333	69312	69392	1.66e-34	145
Chr1	MW477238.1	96.552	87	1	1	23203	23287	191382	191468	5.98e-34	143
Chr1	MW477238.1	96.203	79	2	1	6830	6908	178724	178647	1.68e-29	128
Chr1	MW477238.1	97.333	75	1	1	22304	22378	195880	195807	6.03e-29	126
Chr1	MW477238.1	100	57	0	0	408	464	57969	58025	7.85e-23	106
Chr1	MW477238.1	96.774	62	2	0	7134	7195	109677	109616	2.82e-22	104
Chr1	MW477238.1	98.148	54	1	0	26012	26065	72430	72483	1.7e-19	95.3
Chr1	MW477238.1	97.619	42	1	0	12066	12107	149434	149393	7.96e-13	73.1
Chr1	MW477238.1	97.619	42	1	0	20898	20939	155849	155890	7.96e-13	73.1
Chr1	MW477238.1	97.619	42	1	0	12066	12107	192543	192502	7.96e-13	73.1
Chr1	MW477238.1	100	36	0	0	5584	5619	59291	59256	3.7e-11	67.6
Chr1	MW477237.1	100	658	0	0	9595	10252	60030	59373	0	1216
Chr1	MW477237.1	95.074	203	1	1	26059	26252	32713	32915	1.55e-84	311
Chr1	MW477237.1	100	101	0	0	26866	26966	48274	48374	2.73e-47	187
Chr2	MW477237.1	98.894	3887	17	8	12598	16459	59384	55499	0	6916
Chr2	MW477237.1	99.074	432	3	1	2300	2730	78473	78904	0	774
Chr2	MW477237.1	98.667	375	5	0	2698	3072	78905	79279	0	665
Chr2	MW477237.1	79.418	447	81	6	19269	19708	82846	82404	6.96e-83	305
Chr2	MW477237.1	90.11	91	9	0	7068	7158	38620	38710	9.74e-27	119
Chr2	MW477237.1	90	90	6	2	7199	7288	75244	75158	4.53e-25	113
Chr2	MW477237.1	100	49	0	0	3538	3586	37544	37592	2.12e-18	91.6
Chr2	MW477237.1	88.732	71	8	0	7088	7158	77882	77952	2.75e-17	87.9
Chr2	MW477237.1	94.444	54	2	1	4103	4156	37550	37602	1.28e-15	82.4
Chr2	MW477237.1	89.062	64	4	2	4037	4097	18249	18186	5.94e-14	76.8
Chr2	MW477237.1	89.655	58	3	3	4019	4073	76806	76749	2.77e-12	71.3
Chr2	MW477237.1	91.489	47	4	0	4165	4211	17824	17778	1.29e-10	65.8
Chr2	MW477237.1	100	29	0	0	4066	4094	17820	17792	2.78e-07	54.7
Chr2	MW477238.1	98.896	2265	16	1	10354	12609	176377	174113	0	4036
Chr2	MW477238.1	99.239	2103	8	1	17072	19166	156246	154144	0	3788
Chr2	MW477238.1	98.555	1038	9	4	8126	9158	99315	100351	0	1829
Chr2	MW477238.1	98.169	710	5	1	25200	25901	69299	70008	0	1232
Chr2	MW477238.1	97.01	602	8	3	1441	2034	149519	150118	0	1003
Chr2	MW477238.1	97.01	602	8	3	1441	2034	192628	193227	0	1003
Chr2	MW477238.1	98.603	358	5	0	24615	24972	51380	51737	0	634
Chr2	MW477238.1	94.502	291	14	2	3174	3463	220277	219988	1.09e-125	448
Chr2	MW477238.1	97.934	242	4	1	20419	20660	53699	53459	8.57e-117	418
Chr2	MW477238.1	88.286	350	7	3	6100	6440	150800	150476	6.72e-108	388
Chr2	MW477238.1	100	151	0	0	1	151	207714	207864	4.22e-75	279
Chr2	MW477238.1	87.654	162	18	2	7388	7548	26158	25998	2.63e-47	187
Chr2	MW477238.1	90.11	91	9	0	7068	7158	224494	224584	9.74e-27	119
Chr2	MW477238.1	90	90	6	2	7199	7288	204269	204355	4.53e-25	113
Chr2	MW477238.1	98.333	60	1	0	21113	21172	117065	117124	7.58e-23	106
Chr2	MW477238.1	96.825	63	2	0	21113	21175	197228	197166	7.58e-23	106
Chr2	MW477238.1	98.305	59	0	1	22314	22371	71196	71138	9.81e-22	102
Chr2	MW477238.1	96.491	57	1	1	15603	15659	84044	84099	5.9e-19	93.5
Chr2	MW477238.1	96.429	56	0	2	3538	3591	113746	113691	2.12e-18	91.6
Chr2	MW477238.1	96.364	55	2	0	3920	3974	156190	156136	2.12e-18	91.6
Chr2	MW477238.1	100	49	0	0	3538	3586	200547	200595	2.12e-18	91.6
Chr2	MW477238.1	100	49	0	0	3538	3586	223418	223466	2.12e-18	91.6
Chr2	MW477238.1	88.732	71	8	0	7088	7158	112662	112732	2.75e-17	87.9
Chr2	MW477238.1	87.838	74	9	0	7088	7161	201631	201558	2.75e-17	87.9
Chr2	MW477238.1	90.625	64	3	3	4103	4165	113740	113679	1.28e-15	82.4
Chr2	MW477238.1	94.444	54	2	1	4103	4156	200553	200605	1.28e-15	82.4
Chr2	MW477238.1	94.444	54	2	1	4103	4156	223424	223476	1.28e-15	82.4
Chr2	MW477238.1	95.918	49	2	0	9224	9272	32676	32628	4.59e-15	80.5
Chr2	MW477238.1	89.062	64	4	2	4037	4097	95760	95697	5.94e-14	76.8
Chr2	MW477238.1	97.619	42	1	0	17420	17461	163370	163411	7.69e-13	73.1
Chr2	MW477238.1	89.655	58	3	3	4019	4073	111586	111529	2.77e-12	71.3
Chr2	MW477238.1	89.655	58	3	3	4019	4073	202707	202764	2.77e-12	71.3
Chr2	MW477238.1	100	35	0	0	3711	3745	16211	16245	1.29e-10	65.8
Chr2	MW477238.1	100	35	0	0	3711	3745	66437	66471	1.29e-10	65.8
Chr2	MW477238.1	91.489	47	4	0	4165	4211	95335	95289	1.29e-10	65.8
Chr2	MW477238.1	100	32	0	0	8089	8120	99260	99291	5.99e-09	60.2
Chr2	MW477238.1	100	32	0	0	23358	23389	174500	174531	5.99e-09	60.2
Chr2	MW477238.1	97.059	34	1	0	4004	4037	15466	15499	2.15e-08	58.4
Chr2	MW477238.1	97.059	34	1	0	4004	4037	65692	65725	2.15e-08	58.4
Chr2	MW477238.1	100	31	0	0	4178	4208	159158	159188	2.15e-08	58.4
Chr2	MW477238.1	100	29	0	0	4066	4094	95331	95303	2.78e-07	54.7
Chr3	MW477237.1	99.255	10475	47	10	1724	12182	22292	32751	0	18883
Chr3	MW477237.1	98.556	1800	11	6	18688	20487	15724	17508	0	3166
Chr3	MW477237.1	95.575	113	4	1	2166	2278	71257	71368	3.46e-45	180
Chr3	MW477237.1	97.619	42	1	0	13395	13436	16229	16188	6.05e-13	73.1
Chr3	MW477238.1	99.223	5278	25	5	13432	18702	118148	123416	0	9505
Chr3	MW477238.1	89.846	1172	75	30	12246	13401	116716	117859	0	1465
Chr3	MW477238.1	79.745	548	68	29	12246	12778	197577	197058	1.49e-98	357
Chr3	MW477238.1	98.291	117	2	0	20371	20487	105682	105798	5.71e-53	206
Chr3	MW477238.1	98.182	110	1	1	13487	13596	72515	72623	1.6e-48	191
Chr3	MW477238.1	86.364	176	19	5	14477	14650	182955	182783	2.07e-47	187
Chr3	MW477238.1	100	29	0	0	9138	9166	51733	51761	2.19e-07	54.7
Chr4	MW477237.1	99.185	3069	10	6	1565	4628	8115	11173	0	5515
Chr4	MW477237.1	99.849	1985	3	0	18400	20384	65152	67136	0	3650
Chr4	MW477237.1	99.059	1594	5	1	1	1584	67137	68730	0	2852
Chr4	MW477237.1	95.181	166	7	1	17280	17444	38800	38635	1.2e-69	261
Chr4	MW477237.1	95.031	161	7	1	17280	17439	78042	77882	7.2e-67	252
Chr4	MW477237.1	98.864	88	1	0	18081	18168	18784	18697	1.61e-38	158
Chr4	MW477237.1	98.182	55	1	0	13046	13100	37915	37861	3.57e-20	97.1
Chr4	MW477237.1	97.619	42	0	1	17295	17335	60287	60246	2.16e-12	71.3
Chr4	MW477237.1	100	31	0	0	6639	6669	42071	42041	1.68e-08	58.4
Chr4	MW477237.1	100	30	0	0	16152	16181	37550	37579	6.06e-08	56.5
Chr4	MW477237.1	96.875	32	0	1	14351	14382	18209	18239	7.84e-07	52.8
Chr4	MW477238.1	98.227	2990	19	8	4663	7639	189570	192538	0	5197
Chr4	MW477238.1	96.854	890	12	2	16176	17049	116226	115337	0	1474
Chr4	MW477238.1	96.854	890	12	2	16176	17049	198067	198956	0	1474
Chr4	MW477238.1	98.865	617	7	0	8002	8618	159058	158442	0	1101
Chr4	MW477238.1	96.232	637	4	6	15137	15773	102224	101608	0	1026
Chr4	MW477238.1	95.74	446	0	2	13189	13634	32627	33053	0	701
Chr4	MW477238.1	99.457	184	1	0	18230	18413	91592	91775	6.95e-92	335
Chr4	MW477238.1	99.174	121	1	0	11626	11746	29365	29245	7.3e-57	219
Chr4	MW477238.1	96.46	113	2	1	6462	6574	79039	78929	7.41e-47	185
Chr4	MW477238.1	89.362	141	14	1	11370	11509	29901	29761	4.46e-44	176
Chr4	MW477238.1	98.925	93	1	0	7547	7639	149337	149429	2.68e-41	167
Chr4	MW477238.1	98.864	88	1	0	18081	18168	96295	96208	1.61e-38	158
Chr4	MW477238.1	94.118	102	6	0	17338	17439	112763	112662	5.81e-38	156
Chr4	MW477238.1	94.118	102	6	0	17338	17439	201530	201631	5.81e-38	156
Chr4	MW477238.1	95.506	89	2	1	6486	6574	109205	109119	1.63e-33	141
Chr4	MW477238.1	96.429	84	2	1	17280	17362	84	1	2.1e-32	137
Chr4	MW477238.1	93.902	82	5	0	17363	17444	224590	224509	1.64e-28	124
Chr4	MW477238.1	96.875	64	2	0	11719	11782	32095	32032	1.65e-23	108
Chr4	MW477238.1	98.182	55	1	0	13046	13100	113375	113429	3.57e-20	97.1
Chr4	MW477238.1	98.182	55	1	0	13046	13100	200918	200864	3.57e-20	97.1
Chr4	MW477238.1	98.182	55	1	0	13046	13100	223789	223735	3.57e-20	97.1
Chr4	MW477238.1	85.106	94	8	3	7547	7639	172206	172294	1.66e-18	91.6
Chr4	MW477238.1	95.745	47	2	0	10628	10674	177342	177296	4.65e-14	76.8
Chr4	MW477238.1	83.529	85	8	3	7547	7630	90781	90860	1.67e-13	75
Chr4	MW477238.1	100	36	0	0	13157	13192	29337	29302	2.8e-11	67.6
Chr4	MW477238.1	100	35	0	0	5269	5303	145042	145008	1.01e-10	65.8
Chr4	MW477238.1	100	33	0	0	10873	10905	32612	32644	1.3e-09	62.1
Chr4	MW477238.1	100	31	0	0	6639	6669	3355	3325	1.68e-08	58.4
Chr4	MW477238.1	100	31	0	0	11489	11519	32145	32115	1.68e-08	58.4
Chr4	MW477238.1	100	30	0	0	12836	12865	31071	31042	6.06e-08	56.5
Chr4	MW477238.1	100	30	0	0	11487	11516	31870	31841	6.06e-08	56.5
Chr4	MW477238.1	96.97	33	1	0	16152	16184	113740	113708	6.06e-08	56.5
Chr4	MW477238.1	100	30	0	0	16152	16181	200553	200582	6.06e-08	56.5
Chr4	MW477238.1	100	30	0	0	16152	16181	223424	223453	6.06e-08	56.5
Chr4	MW477238.1	100	28	0	0	11016	11043	32174	32147	7.84e-07	52.8
Chr4	MW477238.1	96.875	32	0	1	14351	14382	95720	95750	7.84e-07	52.8
Chr5	MW477238.1	99.19	5183	18	9	934	6110	135749	140913	0	9317
Chr5	MW477238.1	99.584	2401	10	0	10697	13097	187184	189584	0	4379
Chr5	MW477238.1	99.604	1011	4	0	6477	7487	13184	14194	0	1845
Chr5	MW477238.1	99.604	1011	4	0	6477	7487	63410	64420	0	1845
Chr5	MW477238.1	99.322	590	4	0	6078	6667	140920	141509	0	1068
Chr5	MW477238.1	98.408	314	4	1	10393	10705	186675	186988	6.34e-157	551
Chr5	MW477238.1	99.048	105	1	0	8175	8279	203213	203317	5.73e-48	189
Chr5	MW477238.1	97.727	88	2	0	8104	8191	202861	202948	7.51e-37	152
Chr5	MW477238.1	98.684	76	1	0	8104	8179	111432	111357	7.56e-32	135
Chr5	MW477238.1	92.632	95	3	2	3214	3307	218810	218719	2.72e-31	134
Chr5	MW477238.1	93.902	82	1	2	3218	3298	3189	3267	2.12e-27	121
Chr5	MW477238.1	100	49	0	0	3848	3896	89129	89177	1.66e-18	91.6
Chr5	MW477238.1	100	41	0	0	8279	8319	16146	16186	4.65e-14	76.8
Chr5	MW477238.1	100	41	0	0	8279	8319	66372	66412	4.65e-14	76.8
Chr5	MW477238.1	97.727	44	1	0	8051	8094	156192	156235	4.65e-14	76.8
Chr5	MW477238.1	97.619	42	1	0	1317	1358	221367	221326	6.02e-13	73.1
Chr5	MW477237.1	97.621	5086	57	16	14814	19872	50463	55511	0	8663
Chr5	MW477237.1	100	977	0	0	1	977	11845	12821	0	1805
Chr5	MW477237.1	98.335	961	6	3	13737	14696	64815	63864	0	1677
Chr5	MW477237.1	98.997	299	3	0	20082	20380	11546	11844	1.77e-152	536
Chr5	MW477237.1	91.391	151	2	1	14685	14824	62256	62106	3.42e-50	196
Chr5	MW477237.1	99.048	105	1	0	8175	8279	76300	76196	5.73e-48	189
Chr5	MW477237.1	94	100	6	0	8104	8203	76652	76553	7.51e-37	152
Chr5	MW477237.1	93.902	82	1	2	3218	3298	41905	41983	2.12e-27	121
Chr5	MW477237.1	100	56	0	0	3216	3271	13704	13649	2.13e-22	104
Chr6	MW477238.1	99.636	3299	9	1	15538	18836	5412	2117	0	6023
Chr6	MW477238.1	97.683	1295	16	6	3186	4470	221250	222540	0	2213
Chr6	MW477238.1	97.136	1292	22	3	7129	8405	159482	160773	0	2167
Chr6	MW477238.1	99.241	922	7	0	8548	9469	48298	47377	0	1664
Chr6	MW477238.1	99.589	730	1	1	14769	15498	6137	5410	0	1330
Chr6	MW477238.1	98.047	512	9	1	9447	9957	205444	205955	0	889
Chr6	MW477238.1	94.643	336	13	4	4138	4470	114957	114624	2.3e-146	516
Chr6	MW477238.1	94.643	336	13	4	4138	4470	199336	199669	2.3e-146	516
Chr6	MW477238.1	100	181	0	0	5676	5856	52770	52590	6.9e-92	335
Chr6	MW477238.1	98.83	171	0	2	6516	6685	196760	196591	1.95e-82	303
Chr6	MW477238.1	96.203	158	4	2	13591	13748	11958	12113	1.54e-68	257
Chr6	MW477238.1	96.203	158	4	2	13591	13748	62184	62339	1.54e-68	257
Chr6	MW477238.1	98.621	145	2	0	19202	19346	204327	204471	1.54e-68	257
Chr6	MW477238.1	92.727	110	8	0	13188	13297	114080	113971	4.46e-39	159
Chr6	MW477238.1	92.727	110	8	0	13188	13297	200213	200322	4.46e-39	159
Chr6	MW477238.1	92.727	110	8	0	13188	13297	223084	223193	4.46e-39	159
Chr6	MW477238.1	100	84	0	0	180	263	131721	131804	5.77e-38	156
Chr6	MW477238.1	88.976	127	4	2	10757	10881	33264	33146	9.65e-36	148
Chr6	MW477238.1	97.619	84	1	1	15199	15281	56106	56189	4.49e-34	143
Chr6	MW477238.1	97.436	78	2	0	17684	17761	218729	218806	2.7e-31	134
Chr6	MW477238.1	95	80	1	3	6113	6192	111466	111542	5.85e-28	122
Chr6	MW477238.1	95	80	1	3	6113	6192	202827	202751	5.85e-28	122
Chr6	MW477238.1	94.805	77	4	0	3076	3152	54080	54004	2.1e-27	121
Chr6	MW477238.1	93.902	82	1	2	17683	17761	138104	138024	2.1e-27	121
Chr6	MW477238.1	90.361	83	8	0	13214	13296	18647	18565	4.55e-24	110
Chr6	MW477238.1	90.361	83	8	0	13214	13296	68873	68791	4.55e-24	110
Chr6	MW477238.1	98.305	59	1	0	2938	2996	154660	154602	2.12e-22	104
Chr6	MW477238.1	96.078	51	2	0	10833	10883	16303	16253	2.76e-16	84.2
Chr6	MW477238.1	96.078	51	2	0	10833	10883	66529	66479	2.76e-16	84.2
Chr6	MW477238.1	91.667	60	2	2	2719	2777	204930	204987	3.57e-15	80.5
Chr6	MW477238.1	100	42	0	0	3263	3304	136173	136132	1.28e-14	78.7
Chr6	MW477238.1	95.652	46	1	1	6188	6233	15458	15502	5.97e-13	73.1
Chr6	MW477238.1	95.652	46	1	1	6188	6233	65684	65728	5.97e-13	73.1
Chr6	MW477238.1	100	31	0	0	17595	17625	191538	191568	1.67e-08	58.4
Chr6	MW477238.1	94.286	35	1	1	2938	2972	70953	70986	7.78e-07	52.8
Chr6	MW477237.1	99.636	3299	9	1	15538	18836	44128	40833	0	6023
Chr6	MW477237.1	98.902	2551	14	3	264	2800	73921	71371	0	4543
Chr6	MW477237.1	95.894	1096	15	2	13713	14779	61002	62096	0	1748
Chr6	MW477237.1	99.589	730	1	1	14769	15498	44853	44126	0	1330
Chr6	MW477237.1	94.389	303	12	4	4171	4470	36366	36666	1.09e-129	460
Chr6	MW477237.1	98.621	145	2	0	19202	19346	75186	75042	1.54e-68	257
Chr6	MW477237.1	92.727	110	8	0	13188	13297	37210	37319	4.46e-39	159
Chr6	MW477237.1	97.333	75	2	0	19356	19430	61418	61492	1.26e-29	128
Chr6	MW477237.1	95	80	1	3	6113	6192	76686	76762	5.85e-28	122
Chr6	MW477237.1	97.183	71	2	0	13604	13674	60703	60773	2.1e-27	121
Chr6	MW477237.1	92.593	54	1	1	17711	17761	13649	13702	1.66e-13	75
Chr6	MW477237.1	100	34	0	0	9960	9993	73911	73878	3.6e-10	63.9
Chr7	MW477238.1	99.66	3818	12	1	15131	18948	6158	9974	0	6977
Chr7	MW477238.1	99.846	2603	4	0	3223	5825	57596	60198	0	4785
Chr7	MW477238.1	99.75	2399	6	0	9679	12077	214325	216723	0	4397
Chr7	MW477238.1	99.669	1810	6	0	5819	7628	10226	12035	0	3310
Chr7	MW477238.1	99.669	1810	6	0	5819	7628	60452	62261	0	3310
Chr7	MW477238.1	96.678	1204	34	6	141	1340	204528	203327	0	1997
Chr7	MW477238.1	99.667	300	1	0	19278	19577	9965	10264	2.2e-156	549
Chr7	MW477238.1	99.666	299	1	0	19279	19577	60192	60490	7.91e-156	547
Chr7	MW477238.1	99.138	116	1	0	5422	5537	183064	182949	4.24e-54	209
Chr7	MW477238.1	100	101	0	0	18532	18632	73202	73302	1.99e-47	187
Chr7	MW477238.1	77.46	315	63	8	3851	4162	1544	1235	9.24e-46	182
Chr7	MW477238.1	98.913	92	1	0	1249	1340	196861	196770	9.3e-41	165
Chr7	MW477238.1	92.708	96	5	2	309	404	12057	11964	2.03e-32	137
Chr7	MW477238.1	92.708	96	5	2	309	404	62283	62190	2.03e-32	137
Chr7	MW477238.1	93.421	76	3	2	12287	12361	54793	54867	1.23e-24	111
Chr7	MW477238.1	100	57	0	0	3596	3652	73710	73766	5.72e-23	106
Chr7	MW477238.1	84.685	111	4	4	12334	12432	112989	112880	9.57e-21	99
Chr7	MW477238.1	84.685	111	4	4	12334	12432	201304	201413	9.57e-21	99
Chr7	MW477238.1	84.685	111	4	4	12334	12432	224175	224284	9.57e-21	99
Chr7	MW477238.1	95.833	48	0	2	1336	1383	16186	16141	4.48e-14	76.8
Chr7	MW477238.1	95.833	48	0	2	1336	1383	66412	66367	4.48e-14	76.8
Chr7	MW477238.1	85.333	75	7	4	19131	19205	126939	126869	1.61e-13	75
Chr7	MW477238.1	100	36	0	0	4883	4918	78920	78885	2.7e-11	67.6
Chr7	MW477238.1	95.349	43	0	1	7663	7705	111597	111637	2.7e-11	67.6
Chr7	MW477238.1	95.349	43	0	1	7663	7705	202696	202656	2.7e-11	67.6
Chr7	MW477238.1	94.444	36	1	1	3558	3592	14379	14344	2.1e-07	54.7
Chr7	MW477238.1	94.444	36	1	1	3558	3592	64605	64570	2.1e-07	54.7
Chr7	MW477238.1	100	29	0	0	4883	4911	109110	109082	2.1e-07	54.7
Chr7	MW477238.1	100	29	0	0	12427	12455	113740	113712	2.1e-07	54.7
Chr7	MW477238.1	100	29	0	0	12427	12455	200553	200581	2.1e-07	54.7
Chr7	MW477238.1	100	29	0	0	12427	12455	223424	223452	2.1e-07	54.7
Chr7	MW477237.1	99.66	3818	12	1	15131	18948	44874	48690	0	6977
Chr7	MW477237.1	97.024	1344	34	6	1	1340	74845	76186	0	2255
Chr7	MW477237.1	99.667	300	1	0	19278	19577	48681	48980	2.2e-156	549
Chr7	MW477237.1	98.947	190	2	0	5819	6008	48942	49131	1.44e-93	340
Chr7	MW477237.1	77.46	315	63	8	3851	4162	40260	39951	9.24e-46	182
Chr7	MW477237.1	96.703	91	2	1	7563	7653	60703	60792	2.6e-36	150
Chr7	MW477237.1	98.718	78	1	0	19573	19650	74767	74844	5.64e-33	139
Chr7	MW477237.1	82.667	150	22	4	253	400	60847	60700	3.39e-30	130
Chr7	MW477237.1	84.685	111	4	4	12334	12432	38301	38410	9.57e-21	99
Chr7	MW477237.1	85.915	71	1	1	12918	12979	32829	32899	2.7e-11	67.6
Chr7	MW477237.1	95.349	43	0	1	7663	7705	76817	76857	2.7e-11	67.6
Chr7	MW477237.1	97.143	35	1	0	19038	19072	30985	30951	4.52e-09	60.2
Chr7	MW477237.1	100	29	0	0	12427	12455	37550	37578	2.1e-07	54.7
Chr8	MW477237.1	99.251	5742	30	9	5721	11453	43	5780	0	10353
Chr8	MW477237.1	98.907	2288	16	4	11437	13724	5810	8088	0	4078
Chr8	MW477237.1	98.473	262	2	1	1537	1798	76943	77202	9.85e-130	460
Chr8	MW477237.1	99.533	214	1	0	1	214	37209	36996	1.31e-108	390
Chr8	MW477237.1	96.33	109	4	0	18161	18269	37318	37210	3.09e-45	180
Chr8	MW477237.1	97.436	78	2	0	2289	2366	41982	41905	2.44e-31	134
Chr8	MW477237.1	98.462	65	1	0	17388	17452	39299	39363	8.83e-26	115
Chr8	MW477237.1	96	50	1	1	3432	3480	39460	39411	3.22e-15	80.5
Chr8	MW477237.1	92.857	56	1	1	2316	2368	13649	13704	1.16e-14	78.7
Chr8	MW477238.1	97.968	2313	25	10	15088	17391	180077	182376	0	3991
Chr8	MW477238.1	98.386	1859	24	2	3959	5815	85166	83312	0	3262
Chr8	MW477238.1	99.274	1377	7	2	1818	3193	218259	219633	0	2484
Chr8	MW477238.1	98.095	1260	10	8	13820	15069	178836	180091	0	2182
Chr8	MW477238.1	99.164	598	5	0	426	1023	53354	52757	0	1077
Chr8	MW477238.1	99.088	548	5	0	17696	18243	18100	18647	0	985
Chr8	MW477238.1	99.088	548	5	0	17696	18243	68326	68873	0	985
Chr8	MW477238.1	94.398	482	13	4	13827	14303	57377	56905	0	728
Chr8	MW477238.1	98.473	262	2	1	1537	1798	111723	111982	9.85e-130	460
Chr8	MW477238.1	97.08	274	6	1	1537	1810	202570	202299	9.85e-130	460
Chr8	MW477238.1	99.533	214	1	0	1	214	114081	114294	1.31e-108	390
Chr8	MW477238.1	99.533	214	1	0	1	214	200212	199999	1.31e-108	390
Chr8	MW477238.1	99.533	214	1	0	1	214	223083	222870	1.31e-108	390
Chr8	MW477238.1	97.6	125	3	0	3619	3743	196851	196975	8.47e-56	215
Chr8	MW477238.1	96.33	109	4	0	18161	18269	113972	114080	3.09e-45	180
Chr8	MW477238.1	96.33	109	4	0	18161	18269	200321	200213	3.09e-45	180
Chr8	MW477238.1	96.33	109	4	0	18161	18269	223192	223084	3.09e-45	180
Chr8	MW477238.1	97.436	78	2	0	2289	2366	3266	3189	2.44e-31	134
Chr8	MW477238.1	92.632	95	3	2	2279	2370	138113	138020	2.44e-31	134
Chr8	MW477238.1	98.667	75	1	0	5536	5610	204930	204856	2.44e-31	134
Chr8	MW477238.1	98.462	65	1	0	17388	17452	583	647	8.83e-26	115
Chr8	MW477238.1	95.588	68	3	0	17538	17605	159161	159094	4.11e-24	110
Chr8	MW477238.1	91.026	78	4	1	16155	16232	209945	210019	6.88e-22	102
Chr8	MW477238.1	92.424	66	4	1	17467	17532	100843	100779	4.14e-19	93.5
Chr8	MW477238.1	96	50	1	1	3432	3480	744	695	3.22e-15	80.5
Chr8	MW477238.1	100	40	0	0	5903	5942	105832	105871	1.5e-13	75
Chr8	MW477238.1	100	33	0	0	16324	16356	176885	176853	1.17e-09	62.1
Chr9	MW477238.1	99.3	8138	31	12	2175	10299	36556	44680	0	14689
Chr9	MW477238.1	98.563	5359	31	17	12462	17779	146674	141321	0	9428
Chr9	MW477238.1	98.486	2245	13	4	10283	12518	45159	47391	0	3938
Chr9	MW477238.1	96.897	1579	37	4	612	2181	106050	104475	0	2634
Chr9	MW477238.1	96.91	712	12	7	15932	16633	55083	55794	0	1184
Chr9	MW477238.1	99.471	189	1	0	17591	17779	13374	13186	1.01e-94	344
Chr9	MW477238.1	99.471	189	1	0	17591	17779	63600	63412	1.01e-94	344
Chr9	MW477238.1	78.043	460	69	23	4	442	13182	12734	1.04e-69	261
Chr9	MW477238.1	78.043	460	69	23	4	442	63408	62960	1.04e-69	261
Chr9	MW477238.1	89.552	67	6	1	17103	17168	141929	141863	2.42e-16	84.2
Chr9	MW477238.1	87.671	73	6	2	17173	17243	141999	141928	8.72e-16	82.4
Chr9	MW477238.1	90.476	63	4	2	17200	17262	184588	184648	8.72e-16	82.4
Chr9	MW477237.1	98.291	117	2	0	857	973	17508	17392	4.96e-53	206
Chr10	MW477238.1	99.187	12423	41	19	30	12424	123402	135792	0	22327
Chr10	MW477238.1	95.911	269	4	2	9202	9470	50505	50244	2.31e-120	429
Chr10	MW477238.1	100	71	0	0	12531	12601	185489	185559	7.3e-31	132
Chr10	MW477238.1	100	56	0	0	13174	13229	138077	138022	1.59e-22	104
Chr10	MW477238.1	98.077	52	0	1	12730	12780	207920	207869	4.46e-18	89.8
Chr10	MW477238.1	92.857	56	1	1	13174	13229	218756	218808	9.65e-15	78.7
Chr10	MW477238.1	92.593	54	1	1	13174	13227	3239	3189	1.25e-13	75
Chr10	MW477237.1	98.476	2625	20	10	12598	15211	13079	15694	0	4608
Chr10	MW477237.1	100	221	0	0	12381	12601	12778	12998	3.01e-114	409
Chr10	MW477237.1	92.593	54	1	1	13174	13227	41955	41905	1.25e-13	75
Chr11	MW477237.1	97.838	1850	14	5	2619	4461	82413	80583	0	3171
Chr11	MW477237.1	99.074	432	3	1	10605	11035	78473	78904	0	774
Chr11	MW477237.1	98.667	375	5	0	11003	11377	78905	79279	0	665
Chr11	MW477237.1	97.872	94	2	0	6925	7018	74201	74294	2.22e-40	163
Chr11	MW477237.1	100	49	0	0	11843	11891	37544	37592	1.06e-18	91.6
Chr11	MW477237.1	100	46	0	0	2349	2394	37611	37566	4.94e-17	86.1
Chr11	MW477237.1	94.444	54	2	1	12408	12461	37550	37602	6.39e-16	82.4
Chr11	MW477237.1	89.062	64	4	2	12342	12402	18249	18186	2.97e-14	76.8
Chr11	MW477237.1	89.655	58	3	3	12324	12378	76806	76749	1.38e-12	71.3
Chr11	MW477237.1	91.489	47	4	0	12470	12516	17824	17778	6.44e-11	65.8
Chr11	MW477237.1	100	30	0	0	2349	2378	18005	18034	3.87e-08	56.5
Chr11	MW477237.1	100	29	0	0	12371	12399	17820	17792	1.39e-07	54.7
Chr11	MW477238.1	97.71	1747	11	6	6730	8456	206127	207864	0	2977
Chr11	MW477238.1	89.793	1499	148	3	638	2135	34884	33390	0	1916
Chr11	MW477238.1	98.747	878	8	3	5011	5887	102520	103395	0	1557
Chr11	MW477238.1	97.01	602	8	3	9746	10339	149519	150118	0	1003
Chr11	MW477238.1	97.01	602	8	3	9746	10339	192628	193227	0	1003
Chr11	MW477238.1	94.502	291	14	2	11479	11768	220277	219988	5.47e-126	448
Chr11	MW477238.1	98.477	197	3	0	4833	5029	115062	115258	5.71e-96	348
Chr11	MW477238.1	98.477	197	3	0	4833	5029	199231	199035	5.71e-96	348
Chr11	MW477238.1	75.899	278	51	13	43	318	35479	35216	8.09e-30	128
Chr11	MW477238.1	96.429	56	0	2	11843	11896	113746	113691	1.06e-18	91.6
Chr11	MW477238.1	96.364	55	2	0	12225	12279	156190	156136	1.06e-18	91.6
Chr11	MW477238.1	100	49	0	0	11843	11891	200547	200595	1.06e-18	91.6
Chr11	MW477238.1	100	49	0	0	11843	11891	223418	223466	1.06e-18	91.6
Chr11	MW477238.1	100	46	0	0	2349	2394	113679	113724	4.94e-17	86.1
Chr11	MW477238.1	100	46	0	0	2349	2394	200614	200569	4.94e-17	86.1
Chr11	MW477238.1	100	46	0	0	2349	2394	223485	223440	4.94e-17	86.1
Chr11	MW477238.1	90.625	64	3	3	12408	12470	113740	113679	6.39e-16	82.4
Chr11	MW477238.1	94.444	54	2	1	12408	12461	200553	200605	6.39e-16	82.4
Chr11	MW477238.1	94.444	54	2	1	12408	12461	223424	223476	6.39e-16	82.4
Chr11	MW477238.1	89.062	64	4	2	12342	12402	95760	95697	2.97e-14	76.8
Chr11	MW477238.1	89.655	58	3	3	12324	12378	111586	111529	1.38e-12	71.3
Chr11	MW477238.1	89.655	58	3	3	12324	12378	202707	202764	1.38e-12	71.3
Chr11	MW477238.1	100	35	0	0	12016	12050	16211	16245	6.44e-11	65.8
Chr11	MW477238.1	100	35	0	0	12016	12050	66437	66471	6.44e-11	65.8
Chr11	MW477238.1	91.489	47	4	0	12470	12516	95335	95289	6.44e-11	65.8
Chr11	MW477238.1	97.059	34	1	0	12309	12342	15466	15499	1.08e-08	58.4
Chr11	MW477238.1	97.059	34	1	0	12309	12342	65692	65725	1.08e-08	58.4
Chr11	MW477238.1	100	31	0	0	12483	12513	159158	159188	1.08e-08	58.4
Chr11	MW477238.1	100	30	0	0	2349	2378	95516	95545	3.87e-08	56.5
Chr11	MW477238.1	100	29	0	0	12371	12399	95331	95303	1.39e-07	54.7
Chr12	MW477238.1	98.967	4939	33	4	2300	7229	85446	90375	0	8822
Chr12	MW477238.1	99.891	919	1	0	633	1551	148501	149419	0	1692
Chr12	MW477238.1	100	417	0	0	9405	9821	9974	9558	0	771
Chr12	MW477238.1	99.667	300	1	0	8776	9075	10264	9965	1.1e-156	549
Chr12	MW477238.1	99.666	299	1	0	8776	9074	60490	60192	3.97e-156	547
Chr12	MW477238.1	98.168	273	4	1	4089	4360	195806	195534	1.9e-134	475
Chr12	MW477238.1	96.154	156	4	2	2141	2294	91405	91560	9.69e-68	254
Chr12	MW477238.1	97.321	112	3	0	9721	9832	73302	73191	7.7e-49	191
Chr12	MW477238.1	98.131	107	2	0	2128	2234	54978	55084	9.97e-48	187
Chr12	MW477238.1	96.078	102	1	3	7310	7408	110257	110358	1.68e-40	163
Chr12	MW477238.1	100	83	0	0	1469	1551	192446	192528	1.01e-37	154
Chr12	MW477238.1	96.739	92	1	2	7310	7399	106069	106160	3.64e-37	152
Chr12	MW477238.1	100	52	0	0	2893	2944	2074	2125	1.73e-20	97.1
Chr12	MW477238.1	84.694	98	9	3	1458	1554	90770	90862	2.24e-19	93.5
Chr12	MW477238.1	85.263	95	8	3	1458	1551	172195	172284	2.24e-19	93.5
Chr12	MW477238.1	100	49	0	0	5983	6031	138654	138702	8.04e-19	91.6
Chr12	MW477238.1	100	41	0	0	2266	2306	85482	85522	2.25e-14	76.8
Chr12	MW477238.1	85.333	75	7	4	9148	9222	126869	126939	8.1e-14	75
Chr12	MW477237.1	99.455	918	5	0	7800	8717	63597	62680	0	1668
Chr12	MW477237.1	100	417	0	0	9405	9821	48690	48274	0	771
Chr12	MW477237.1	99.667	300	1	0	8776	9075	48980	48681	1.1e-156	549
Chr12	MW477237.1	98.718	78	1	0	8703	8780	74844	74767	2.83e-33	139
Chr12	MW477237.1	100	52	0	0	2893	2944	40790	40841	1.73e-20	97.1
Chr12	MW477237.1	97.143	35	1	0	9281	9315	30951	30985	2.27e-09	60.2
MW477237.1	NC058313.1	99.227	7891	22	8	40833	48690	332194	324310	0	14198
MW477237.1	NC058313.1	98.49	5760	55	11	43	5780	164388	158639	0	10126
MW477237.1	NC058313.1	98.365	5442	42	9	5810	11228	158655	153238	0	9513
MW477237.1	NC058313.1	98.137	4938	31	15	26060	30970	136651	141554	0	8552
MW477237.1	NC058313.1	98.52	3379	30	7	55499	58868	242809	239442	0	5945
MW477237.1	NC058313.1	98.259	3217	25	7	22292	25485	180996	184204	0	5602
MW477237.1	NC058313.1	98.217	3085	24	7	22424	25485	68527	71603	0	5363
MW477237.1	NC058313.1	96.75	3108	35	20	14075	17153	74783	71713	0	5120
MW477237.1	NC058313.1	96.75	3108	35	20	14075	17153	187384	184314	0	5120
MW477237.1	NC058313.1	98.739	2617	14	9	65513	68120	264929	262323	0	4632
MW477237.1	NC058313.1	98.787	2474	16	3	71371	73844	65229	67688	0	4390
MW477237.1	NC058313.1	97.425	1903	19	9	80109	82002	89064	90945	0	3216
MW477237.1	NC058313.1	97.425	1903	19	9	80109	82002	201665	203546	0	3216
MW477237.1	NC058313.1	98.61	1798	14	5	30995	32786	141547	143339	0	3171
MW477237.1	NC058313.1	99.067	1286	4	3	34848	36125	62656	63941	0	2302
MW477237.1	NC058313.1	99.067	1286	4	3	34848	36125	344818	343533	0	2302
MW477237.1	NC058313.1	94.181	1495	54	11	53710	55184	132094	130613	0	2248
MW477237.1	NC058313.1	94.181	1495	54	11	53710	55184	249930	248449	0	2248
MW477237.1	NC058313.1	99.287	1122	4	1	49124	50245	252828	253945	0	2025
MW477237.1	NC058313.1	98.675	906	5	1	63034	63932	135146	134241	0	1600
MW477237.1	NC058313.1	98.875	889	9	1	13079	13967	75660	74773	0	1585
MW477237.1	NC058313.1	99.427	873	5	0	11828	12700	130626	129754	0	1585
MW477237.1	NC058313.1	98.875	889	9	1	13079	13967	188261	187374	0	1585
MW477237.1	NC058313.1	99.427	873	5	0	11828	12700	248462	247590	0	1585
MW477237.1	NC058313.1	96.19	945	18	5	52551	53485	133060	132124	0	1530
MW477237.1	NC058313.1	96.19	945	18	5	52551	53485	250896	249960	0	1530
MW477237.1	NC058313.1	98.689	763	3	3	18785	19542	147371	146611	0	1347
MW477237.1	NC058313.1	99.421	691	4	0	62211	62901	135827	135137	0	1254
MW477237.1	NC058313.1	99.525	632	3	0	70047	70678	312157	311526	0	1151
MW477237.1	NC058313.1	98.326	657	4	1	63283	63932	252733	252077	0	1146
MW477237.1	NC058313.1	97.007	568	9	1	18217	18784	148330	147771	0	948
MW477237.1	NC058313.1	100	510	0	0	40833	41342	297722	297213	0	942
MW477237.1	NC058313.1	93.272	654	8	5	37236	37858	62447	61799	0	931
MW477237.1	NC058313.1	93.272	654	8	5	37236	37858	345027	345675	0	931
MW477237.1	NC058313.1	93.223	605	20	8	61002	61586	286706	286103	0	870
MW477237.1	NC058313.1	99.778	451	1	0	48681	49131	452	2	0	828
MW477237.1	NC058313.1	99.778	451	1	0	48681	49131	35748	36198	0	828
MW477237.1	NC058313.1	99.778	451	1	0	48681	49131	99210	98760	0	828
MW477237.1	NC058313.1	99.778	451	1	0	48681	49131	211811	211361	0	828
MW477237.1	NC058313.1	99.778	451	1	0	48681	49131	323976	323526	0	828
MW477237.1	NC058313.1	100	417	0	0	48274	48690	1202	786	0	771
MW477237.1	NC058313.1	100	417	0	0	48274	48690	34998	35414	0	771
MW477237.1	NC058313.1	100	417	0	0	48274	48690	99960	99544	0	771
MW477237.1	NC058313.1	100	417	0	0	48274	48690	212561	212145	0	771
MW477237.1	NC058313.1	99.762	420	1	0	74767	75186	298507	298088	0	771
MW477237.1	NC058313.1	99.762	420	1	0	74767	75186	332979	332560	0	771
MW477237.1	NC058313.1	96.359	412	3	3	21016	21416	171519	171929	0	667
MW477237.1	NC058313.1	95.466	397	4	6	19601	19983	260806	261202	2.34e-177	621
MW477237.1	NC058313.1	94.034	352	5	2	75647	75983	289558	289908	8.79e-147	520
MW477237.1	NC058313.1	97.351	302	6	1	76903	77202	261187	261488	1.47e-144	512
MW477237.1	NC058313.1	95.253	316	10	5	75988	76300	289864	290177	1.48e-139	496
MW477237.1	NC058313.1	97.154	246	6	1	55141	55386	145589	145345	4.27e-115	414
MW477237.1	NC058313.1	92.963	270	0	3	78024	78283	149239	148979	2.01e-103	375
MW477237.1	NC058313.1	92.963	270	0	3	38782	39041	149239	148979	2.01e-103	375
MW477237.1	NC058313.1	98.387	186	3	0	17519	17704	146450	146265	5.72e-89	327
MW477237.1	NC058313.1	88.745	231	12	4	75159	75389	94830	94614	9.77e-72	270
MW477237.1	NC058313.1	88.745	231	12	4	75159	75389	207431	207215	9.77e-72	270
MW477237.1	NC058313.1	96.226	159	5	1	61429	61586	112954	112796	2.12e-68	259
MW477237.1	NC058313.1	100	133	0	0	36716	36848	91847	91979	1.65e-64	246
MW477237.1	NC058313.1	100	133	0	0	36716	36848	204448	204580	1.65e-64	246
MW477237.1	NC058313.1	98.561	139	2	0	17392	17530	341499	341637	1.65e-64	246
MW477237.1	NC058313.1	76.409	479	87	18	82404	82867	1186	1653	3.57e-61	235
MW477237.1	NC058313.1	76.409	479	87	18	82404	82867	99944	100411	3.57e-61	235
MW477237.1	NC058313.1	96.403	139	3	1	58732	58868	280044	280182	5.97e-59	228
MW477237.1	NC058313.1	75.359	487	94	18	82404	82875	35014	34539	6.01e-54	211
MW477237.1	NC058313.1	90.244	164	12	1	38540	38703	169535	169694	6.01e-54	211
MW477237.1	NC058313.1	75.359	487	94	18	82404	82875	212545	213020	6.01e-54	211
MW477237.1	NC058313.1	98.246	114	2	0	17698	17811	16313	16200	1.3e-50	200
MW477237.1	NC058313.1	98.246	114	2	0	17698	17811	231246	231359	1.3e-50	200
MW477237.1	NC058313.1	100	101	0	0	32810	32910	76055	76155	1.01e-46	187
MW477237.1	NC058313.1	100	101	0	0	32810	32910	188656	188756	1.01e-46	187
MW477237.1	NC058313.1	96.46	113	3	1	71257	71368	68837	68949	3.64e-46	185
MW477237.1	NC058313.1	96.46	113	3	1	71257	71368	181438	181550	3.64e-46	185
MW477237.1	NC058313.1	99.029	103	1	0	50255	50357	296313	296211	3.64e-46	185
MW477237.1	NC058313.1	77.603	317	59	11	39951	40260	300198	300509	4.71e-45	182
MW477237.1	NC058313.1	77.603	317	59	11	39951	40260	334670	334981	4.71e-45	182
MW477237.1	NC058313.1	97.143	105	1	1	71371	71475	342245	342143	2.19e-43	176
MW477237.1	NC058313.1	100	94	0	0	17988	18081	16216	16123	7.88e-43	174
MW477237.1	NC058313.1	98.969	97	1	0	17985	18081	231340	231436	7.88e-43	174
MW477237.1	NC058313.1	100	88	0	0	32872	32959	96437	96350	1.71e-39	163
MW477237.1	NC058313.1	96	100	4	0	11372	11471	128832	128733	1.71e-39	163
MW477237.1	NC058313.1	100	88	0	0	32872	32959	209038	208951	1.71e-39	163
MW477237.1	NC058313.1	100	88	0	0	32872	32959	321203	321116	1.71e-39	163
MW477237.1	NC058313.1	92.727	110	0	1	36377	36478	39095	39204	3.69e-36	152
MW477237.1	NC058313.1	92.727	110	0	1	36377	36478	368380	368271	3.69e-36	152
MW477237.1	NC058313.1	89.147	129	2	6	76637	76762	16347	16228	1.33e-35	150
MW477237.1	NC058313.1	89.147	129	2	6	76637	76762	231212	231331	1.33e-35	150
MW477237.1	NC058313.1	97.701	87	0	2	74209	74294	280062	279977	4.78e-35	148
MW477237.1	NC058313.1	94.681	94	5	0	41889	41982	269607	269514	1.72e-34	147
MW477237.1	NC058313.1	96.552	87	3	0	76553	76639	290149	290235	6.18e-34	145
MW477237.1	NC058313.1	96.429	84	2	1	60705	60787	94747	94830	1.03e-31	137
MW477237.1	NC058313.1	96.429	84	2	1	60705	60787	207348	207431	1.03e-31	137
MW477237.1	NC058313.1	100	70	0	0	20074	20143	258941	258872	1.73e-29	130
MW477237.1	NC058313.1	95.062	81	4	0	60703	60783	286812	286732	6.22e-29	128
MW477237.1	NC058313.1	92.135	89	5	2	75163	75251	286732	286818	8.05e-28	124
MW477237.1	NC058313.1	93.902	82	1	2	41905	41983	47040	46960	1.04e-26	121
MW477237.1	NC058313.1	93.902	82	1	2	41905	41983	360435	360515	1.04e-26	121
MW477237.1	NC058313.1	91.954	87	4	2	60709	60792	81573	81487	3.75e-26	119
MW477237.1	NC058313.1	91.954	87	4	2	60709	60792	194174	194088	3.75e-26	119
MW477237.1	NC058313.1	100	62	0	0	22498	22559	145353	145292	4.85e-25	115
MW477237.1	NC058313.1	98.387	62	1	0	79434	79495	291181	291242	2.25e-23	110
MW477237.1	NC058313.1	85	120	3	11	76641	76747	110718	110601	8.11e-23	108
MW477237.1	NC058313.1	98.361	61	1	0	38493	38553	169289	169349	8.11e-23	108
MW477237.1	NC058313.1	85	120	3	11	76641	76747	284025	283908	8.11e-23	108
MW477237.1	NC058313.1	100	56	0	0	13649	13704	46987	47042	1.05e-21	104
MW477237.1	NC058313.1	100	56	0	0	13649	13704	360488	360433	1.05e-21	104
MW477237.1	NC058313.1	92.857	70	4	1	76752	76821	148331	148263	1.36e-20	100
MW477237.1	NC058313.1	96.721	61	1	1	56300	56360	165081	165022	1.36e-20	100
MW477237.1	NC058313.1	92.424	66	5	0	38387	38452	92305	92370	6.31e-19	95.3
MW477237.1	NC058313.1	92.424	66	5	0	38387	38452	204906	204971	6.31e-19	95.3
MW477237.1	NC058313.1	92.188	64	5	0	77882	77945	169631	169694	8.17e-18	91.6
MW477237.1	NC058313.1	94.643	56	0	1	13649	13704	269541	269593	1.37e-15	84.2
MW477237.1	NC058313.1	100	44	0	0	12778	12821	49329	49286	4.91e-15	82.4
MW477237.1	NC058313.1	100	44	0	0	12778	12821	358146	358189	4.91e-15	82.4
MW477237.1	NC058313.1	100	41	0	0	17769	17809	245068	245108	2.29e-13	76.8
MW477237.1	NC058313.1	85.526	76	8	2	76746	76818	310757	310832	2.29e-13	76.8
MW477237.1	NC058313.1	83.721	86	8	5	18211	18292	310758	310841	2.29e-13	76.8
MW477237.1	NC058313.1	92.593	54	1	1	41905	41955	75037	75090	8.22e-13	75
MW477237.1	NC058313.1	100	40	0	0	39599	39638	169860	169821	8.22e-13	75
MW477237.1	NC058313.1	92.593	54	1	1	41905	41955	187638	187691	8.22e-13	75
MW477237.1	NC058313.1	92.593	54	1	1	13649	13702	331072	331122	8.22e-13	75
MW477237.1	NC058313.1	95.652	46	1	1	5912	5956	18799	18754	2.96e-12	73.1
MW477237.1	NC058313.1	95.652	46	1	1	5912	5956	228760	228805	2.96e-12	73.1
MW477237.1	NC058313.1	90.909	55	3	2	34256	34308	258754	258808	2.96e-12	73.1
MW477237.1	NC058313.1	97.5	40	1	0	16190	16229	1803	1842	3.83e-11	69.4
MW477237.1	NC058313.1	97.5	40	1	0	16190	16229	100561	100600	3.83e-11	69.4
MW477237.1	NC058313.1	100	36	0	0	17769	17804	16346	16311	1.38e-10	67.6
MW477237.1	NC058313.1	100	36	0	0	17769	17804	231213	231248	1.38e-10	67.6
MW477237.1	NC058313.1	100	35	0	0	38215	38249	79023	78989	4.95e-10	65.8
MW477237.1	NC058313.1	100	35	0	0	38215	38249	191624	191590	4.95e-10	65.8
MW477237.1	NC058313.1	100	34	0	0	37582	37615	16170	16203	1.78e-09	63.9
MW477237.1	NC058313.1	100	34	0	0	37582	37615	231389	231356	1.78e-09	63.9
MW477237.1	NC058313.1	92.857	42	3	0	45168	45209	126511	126470	6.4e-09	62.1
MW477237.1	NC058313.1	100	31	0	0	42041	42071	125422	125392	8.28e-08	58.4
MW477237.1	NC058313.1	100	31	0	0	26931	26961	276782	276812	8.28e-08	58.4
MW477237.1	NC058313.1	100	30	0	0	39218	39247	36945	36916	2.98e-07	56.5
MW477237.1	NC058313.1	94.444	36	2	0	48945	48980	298538	298503	2.98e-07	56.5
MW477237.1	NC058313.1	94.444	36	2	0	48945	48980	333010	332975	2.98e-07	56.5
MW477237.1	NC058313.1	100	30	0	0	39218	39247	370530	370559	2.98e-07	56.5
MW477237.1	NC058313.1	96.97	33	0	1	52120	52152	121316	121347	1.07e-06	54.7
MW477237.1	NC058313.1	100	29	0	0	37830	37858	148872	148900	1.07e-06	54.7
MW477237.1	NC058313.1	96.97	33	0	1	17777	17809	150073	150042	1.07e-06	54.7
MW477237.1	NC058313.1	96.774	31	1	0	77851	77881	122957	122987	3.85e-06	52.8
MW477238.1	NC058313.1	98.765	17164	100	34	123805	140892	346182	363309	0	30419
MW477238.1	NC058313.1	98.765	17164	99	36	123805	140892	61292	44166	0	30417
MW477238.1	NC058313.1	98.784	9624	71	21	73267	82852	321768	312153	0	17082
MW477238.1	NC058313.1	99.227	7891	22	8	2117	9974	332194	324310	0	14198
MW477238.1	NC058313.1	98.457	7323	60	14	37510	44828	19708	26981	0	12848
MW477238.1	NC058313.1	98.457	7323	60	14	37510	44828	227851	220578	0	12848
MW477238.1	NC058313.1	98.681	4320	35	5	86071	90375	275741	271429	0	7642
MW477238.1	NC058313.1	98.534	4161	35	10	106200	110349	2847	6992	0	7323
MW477238.1	NC058313.1	98.534	4161	35	10	106200	110349	101605	105750	0	7323
MW477238.1	NC058313.1	99.16	3571	17	7	102244	105808	338062	341625	0	6416
MW477238.1	NC058313.1	99.029	2884	15	7	102244	105121	303590	306466	0	5158
MW477238.1	NC058313.1	97.697	2996	26	13	189570	192538	123409	126388	0	5110
MW477238.1	NC058313.1	99.962	2603	1	0	57596	60198	301137	298535	0	4802
MW477238.1	NC058313.1	99.962	2603	1	0	57596	60198	335609	333007	0	4802
MW477238.1	NC058313.1	99.018	2648	16	5	164339	166985	121262	118624	0	4737
MW477238.1	NC058313.1	98.614	2670	19	5	144024	146677	31973	29306	0	4710
MW477238.1	NC058313.1	98.65	2667	18	5	144024	146674	215586	218250	0	4710
MW477238.1	NC058313.1	87.235	4097	411	54	25167	29200	87139	83092	0	4566
MW477238.1	NC058313.1	87.235	4097	411	54	25167	29200	199740	195693	0	4566
MW477238.1	NC058313.1	99.287	2523	16	1	213849	216371	264918	267438	0	4558
MW477238.1	NC058313.1	98.264	2477	25	3	119148	121612	40378	42848	0	4320
MW477238.1	NC058313.1	98.226	2480	26	3	119148	121615	367097	364624	0	4320
MW477238.1	NC058313.1	99.042	2401	23	0	187184	189584	176560	178960	0	4307
MW477238.1	NC058313.1	97.438	2537	29	8	141460	143987	34472	31963	0	4292
MW477238.1	NC058313.1	97.438	2537	29	8	141460	143987	213087	215596	0	4292
MW477238.1	NC058313.1	98.826	2385	21	2	146918	149296	169138	166755	0	4242
MW477238.1	NC058313.1	98.66	2388	27	3	45007	47391	26980	29365	0	4228
MW477238.1	NC058313.1	98.66	2388	27	3	45007	47391	220579	218194	0	4228
MW477238.1	NC058313.1	97.797	2360	21	7	168516	170872	117584	115253	0	4041
MW477238.1	NC058313.1	97.96	2304	26	7	170961	173252	115241	112947	0	3975
MW477238.1	NC058313.1	97.999	2199	21	4	218078	220271	268865	271045	0	3795
MW477238.1	NC058313.1	98.302	2061	19	7	70403	72461	9437	7391	0	3598
MW477238.1	NC058313.1	98.302	2061	19	7	70403	72461	108195	106149	0	3598
MW477238.1	NC058313.1	98.347	1875	20	7	154136	156007	18600	16734	0	3280
MW477238.1	NC058313.1	98.448	1869	18	7	154136	156001	228959	230819	0	3280
MW477238.1	NC058313.1	98.901	1456	11	4	216509	217959	267421	268876	0	2595
MW477238.1	NC058313.1	98.7	1462	7	6	206348	207798	280062	278602	0	2584
MW477238.1	NC058313.1	97.836	1340	10	4	185649	186988	175248	176568	0	2296
MW477238.1	NC058313.1	97.025	1311	22	12	73267	74561	97002	95693	0	2189
MW477238.1	NC058313.1	97.025	1311	22	12	73267	74561	209603	208294	0	2189
MW477238.1	NC058313.1	96.992	1064	14	2	167311	168365	118633	117579	0	1772
MW477238.1	NC058313.1	86.414	1634	199	18	33399	35019	78849	77226	0	1766
MW477238.1	NC058313.1	86.414	1634	199	18	33399	35019	191450	189827	0	1766
MW477238.1	NC058313.1	99.271	960	7	0	121602	122561	112093	111134	0	1735
MW477238.1	NC058313.1	99.271	960	7	0	121602	122561	285400	284441	0	1735
MW477238.1	NC058313.1	99.365	945	6	0	181209	182153	10366	11310	0	1712
MW477238.1	NC058313.1	99.365	945	6	0	181209	182153	109124	110068	0	1712
MW477238.1	NC058313.1	98.002	951	14	2	69340	70285	10376	9426	0	1646
MW477238.1	NC058313.1	98.002	951	14	2	69340	70285	109134	108184	0	1646
MW477238.1	NC058313.1	99.122	911	8	0	83312	84222	164294	165204	0	1639
MW477238.1	NC058313.1	98.97	874	7	2	221250	222122	64841	63969	0	1563
MW477238.1	NC058313.1	98.97	874	7	2	221250	222122	342633	343505	0	1563
MW477238.1	NC058313.1	94.124	1004	44	7	116865	117859	2833	1836	0	1513
MW477238.1	NC058313.1	94.124	1004	44	7	116865	117859	101591	100594	0	1513
MW477238.1	NC058313.1	98.585	848	7	2	118291	119136	294776	293932	0	1495
MW477238.1	NC058313.1	98.197	832	6	1	175968	176790	254618	255449	0	1445
MW477238.1	NC058313.1	98.689	763	3	3	96296	97053	147371	146611	0	1347
MW477238.1	NC058313.1	98.658	745	9	1	85299	86043	97078	97821	0	1319
MW477238.1	NC058313.1	98.658	745	9	1	85299	86043	209679	210422	0	1319
MW477238.1	NC058313.1	98.658	745	9	1	85299	86043	321844	322587	0	1319
MW477238.1	NC058313.1	96.734	796	14	2	157360	158143	180573	179778	0	1315
MW477238.1	NC058313.1	97.23	722	10	3	63410	64121	43775	43054	0	1214
MW477238.1	NC058313.1	97.23	722	10	3	13184	13895	43775	43054	0	1214
MW477238.1	NC058313.1	97.23	722	10	3	13184	13895	363700	364421	0	1214
MW477238.1	NC058313.1	97.23	722	10	3	63410	64121	363700	364421	0	1214
MW477238.1	NC058313.1	96.629	712	14	7	55083	55794	32777	33478	0	1173
MW477238.1	NC058313.1	96.629	712	14	7	55083	55794	214782	214081	0	1173
MW477238.1	NC058313.1	97.794	680	14	1	220355	221033	310864	311543	0	1171
MW477238.1	NC058313.1	99.836	611	1	0	9965	10575	35748	36358	0	1123
MW477238.1	NC058313.1	99.836	610	1	0	60192	60801	35749	36358	0	1122
MW477238.1	NC058313.1	96.195	657	16	5	84310	84961	173427	172775	0	1066
MW477238.1	NC058313.1	96.285	646	14	3	178832	179469	134249	133606	0	1051
MW477238.1	NC058313.1	96.285	646	14	3	178832	179469	252085	251442	0	1051
MW477238.1	NC058313.1	97.927	579	6	3	90842	91414	112817	112239	0	998
MW477238.1	NC058313.1	97.927	579	6	3	90842	91414	286124	285546	0	998
MW477238.1	NC058313.1	96.817	597	12	2	140920	141509	44179	43583	0	990
MW477238.1	NC058313.1	96.817	597	12	2	140920	141509	363296	363892	0	990
MW477238.1	NC058313.1	97.007	568	9	1	95728	96295	148330	147771	0	948
MW477238.1	NC058313.1	100	510	0	0	2117	2626	297722	297213	0	942
MW477238.1	NC058313.1	93.272	654	8	5	223110	223732	62447	61799	0	931
MW477238.1	NC058313.1	93.272	654	8	5	200239	200861	62447	61799	0	931
MW477238.1	NC058313.1	93.272	654	8	5	113432	114054	61799	62447	0	931
MW477238.1	NC058313.1	93.272	654	8	5	113432	114054	345675	345027	0	931
MW477238.1	NC058313.1	93.272	654	8	5	200239	200861	345027	345675	0	931
MW477238.1	NC058313.1	93.272	654	8	5	223110	223732	345027	345675	0	931
MW477238.1	NC058313.1	98.81	504	6	0	158387	158890	16852	16349	0	898
MW477238.1	NC058313.1	98.81	504	6	0	158387	158890	230707	231210	0	898
MW477238.1	NC058313.1	97.244	508	10	4	93289	93794	276269	276774	0	857
MW477238.1	NC058313.1	92.857	588	37	5	30117	30700	82742	82156	0	848
MW477238.1	NC058313.1	92.857	588	37	5	30117	30700	195343	194757	0	848
MW477238.1	NC058313.1	99.779	452	1	0	9965	10416	452	1	0	830
MW477238.1	NC058313.1	99.779	452	1	0	9965	10416	99210	98759	0	830
MW477238.1	NC058313.1	99.779	452	1	0	9965	10416	211811	211360	0	830
MW477238.1	NC058313.1	99.779	452	1	0	9965	10416	323976	323525	0	830
MW477238.1	NC058313.1	99.778	451	1	0	60192	60642	451	1	0	828
MW477238.1	NC058313.1	99.778	451	1	0	60192	60642	99209	98759	0	828
MW477238.1	NC058313.1	99.778	451	1	0	60192	60642	211810	211360	0	828
MW477238.1	NC058313.1	99.778	451	1	0	60192	60642	323975	323525	0	828
MW477238.1	NC058313.1	100	417	0	0	9558	9974	1202	786	0	771
MW477238.1	NC058313.1	100	417	0	0	9558	9974	34998	35414	0	771
MW477238.1	NC058313.1	100	417	0	0	9558	9974	99960	99544	0	771
MW477238.1	NC058313.1	100	417	0	0	9558	9974	212561	212145	0	771
MW477238.1	NC058313.1	93.402	485	20	5	56905	57377	133754	134238	0	708
MW477238.1	NC058313.1	93.402	485	20	5	56905	57377	251590	252074	0	708
MW477238.1	NC058313.1	82.171	774	130	7	24111	24879	88167	87397	0	658
MW477238.1	NC058313.1	82.171	774	130	7	24111	24879	200768	199998	0	658
MW477238.1	NC058313.1	96.725	397	4	3	16574	16962	110726	111121	0	652
MW477238.1	NC058313.1	96.725	397	4	3	66800	67188	110726	111121	0	652
MW477238.1	NC058313.1	96.725	397	4	3	16574	16962	284033	284428	0	652
MW477238.1	NC058313.1	96.725	397	4	3	66800	67188	284033	284428	0	652
MW477238.1	NC058313.1	98.347	363	6	0	174445	174807	75670	76032	0	638
MW477238.1	NC058313.1	98.611	360	5	0	94856	95215	146624	146265	0	638
MW477238.1	NC058313.1	98.347	363	6	0	174445	174807	188271	188633	0	638
MW477238.1	NC058313.1	97.802	364	8	0	116078	116441	19715	19352	3.79e-179	628
MW477238.1	NC058313.1	97.802	364	8	0	197852	198215	19352	19715	3.79e-179	628
MW477238.1	NC058313.1	97.802	364	8	0	197852	198215	228207	227844	3.79e-179	628
MW477238.1	NC058313.1	97.802	364	8	0	116078	116441	227844	228207	3.79e-179	628
MW477238.1	NC058313.1	95.466	397	4	6	97112	97494	260806	261202	6.34e-177	621
MW477238.1	NC058313.1	97.476	317	7	1	53384	53699	175098	174782	1.83e-152	540
MW477238.1	NC058313.1	99.656	291	1	0	158871	159161	38730	38440	3.06e-150	532
MW477238.1	NC058313.1	99.656	291	1	0	158871	159161	368745	369035	3.06e-150	532
MW477238.1	NC058313.1	94.034	352	5	2	203530	203866	289908	289558	2.38e-146	520
MW477238.1	NC058313.1	97.351	302	6	1	202311	202610	261488	261187	3.98e-144	512
MW477238.1	NC058313.1	97.351	302	6	1	111683	111982	261187	261488	3.98e-144	512
MW477238.1	NC058313.1	95.513	312	14	0	159227	159538	277114	276803	3.1e-140	499
MW477238.1	NC058313.1	95.253	316	10	5	203213	203525	290177	289864	4.01e-139	496
MW477238.1	NC058313.1	91.622	370	4	11	15891	16241	15768	16129	2.41e-136	486
MW477238.1	NC058313.1	91.622	370	4	11	66117	66467	15768	16129	2.41e-136	486
MW477238.1	NC058313.1	91.622	370	4	11	66117	66467	231791	231430	2.41e-136	486
MW477238.1	NC058313.1	91.622	370	4	11	15891	16241	231791	231430	2.41e-136	486
MW477238.1	NC058313.1	97.338	263	5	2	50244	50505	52245	52506	4.1e-124	446
MW477238.1	NC058313.1	97.338	263	5	2	50244	50505	355230	354969	4.1e-124	446
MW477238.1	NC058313.1	96.255	267	2	2	18565	18831	62365	62623	1.15e-119	431
MW477238.1	NC058313.1	96.255	267	2	2	68791	69057	62365	62623	1.15e-119	431
MW477238.1	NC058313.1	96.255	267	2	2	68791	69057	345109	344851	1.15e-119	431
MW477238.1	NC058313.1	96.255	267	2	2	18565	18831	345109	344851	1.15e-119	431
MW477238.1	NC058313.1	99.565	230	0	1	66523	66752	308645	308417	8.93e-116	418
MW477238.1	NC058313.1	99.565	230	0	1	16297	16526	308645	308417	8.93e-116	418
MW477238.1	NC058313.1	94.203	276	8	2	195534	195809	274308	274575	1.16e-114	414
MW477238.1	NC058313.1	86.053	380	39	6	197058	197428	2459	2833	4.19e-109	396
MW477238.1	NC058313.1	86.053	380	39	6	197058	197428	101217	101591	4.19e-109	396
MW477238.1	NC058313.1	96.552	232	0	1	21838	22061	11402	11633	1.52e-103	377
MW477238.1	NC058313.1	96.552	232	0	1	21838	22061	110160	110391	1.52e-103	377
MW477238.1	NC058313.1	92.963	270	0	3	66	325	149239	148979	5.45e-103	375
MW477238.1	NC058313.1	99.505	202	1	0	204327	204528	298088	298289	9.13e-101	368
MW477238.1	NC058313.1	99.505	202	1	0	204327	204528	332560	332761	9.13e-101	368
MW477238.1	NC058313.1	93.927	247	4	2	98280	98518	310381	310624	4.25e-99	363
MW477238.1	NC058313.1	99.457	184	1	0	17933	18116	170795	170978	9.26e-91	335
MW477238.1	NC058313.1	99.457	184	1	0	68159	68342	170795	170978	9.26e-91	335
MW477238.1	NC058313.1	89.007	282	12	4	31268	31548	278201	278464	1.2e-89	331
MW477238.1	NC058313.1	100	166	0	0	53066	53231	91405	91240	2.02e-82	307
MW477238.1	NC058313.1	100	166	0	0	53066	53231	204006	203841	2.02e-82	307
MW477238.1	NC058313.1	97.238	181	4	1	173252	173432	7051	7230	7.26e-82	305
MW477238.1	NC058313.1	97.238	181	4	1	173252	173432	105809	105988	7.26e-82	305
MW477238.1	NC058313.1	77.061	558	105	15	72762	73302	1653	1102	3.38e-80	300
MW477238.1	NC058313.1	77.061	558	105	15	72762	73302	100411	99860	3.38e-80	300
MW477238.1	NC058313.1	98.256	172	1	1	47570	47741	175262	175093	3.38e-80	300
MW477238.1	NC058313.1	100	159	0	0	60643	60801	371275	371117	1.57e-78	294
MW477238.1	NC058313.1	100	159	0	0	10417	10575	371275	371117	1.57e-78	294
MW477238.1	NC058313.1	76.678	566	109	15	72754	73302	34539	35098	5.65e-78	292
MW477238.1	NC058313.1	76.678	566	109	15	72754	73302	213020	212461	5.65e-78	292
MW477238.1	NC058313.1	88.745	231	12	4	204124	204354	94614	94830	2.65e-71	270
MW477238.1	NC058313.1	88.745	231	12	4	204124	204354	207215	207431	2.65e-71	270
MW477238.1	NC058313.1	86.777	242	21	1	90493	90734	271293	271063	5.73e-68	259
MW477238.1	NC058313.1	97.315	149	2	2	98736	98882	36824	36972	9.59e-66	252
MW477238.1	NC058313.1	97.315	149	2	2	98736	98882	370651	370503	9.59e-66	252
MW477238.1	NC058313.1	94.937	158	8	0	29950	30107	83014	82857	1.24e-64	248
MW477238.1	NC058313.1	94.937	158	8	0	29950	30107	195615	195458	1.24e-64	248
MW477238.1	NC058313.1	100	133	0	0	114442	114574	91979	91847	4.46e-64	246
MW477238.1	NC058313.1	100	133	0	0	199719	199851	91847	91979	4.46e-64	246
MW477238.1	NC058313.1	100	133	0	0	222590	222722	91847	91979	4.46e-64	246
MW477238.1	NC058313.1	100	133	0	0	114442	114574	204580	204448	4.46e-64	246
MW477238.1	NC058313.1	100	133	0	0	199719	199851	204448	204580	4.46e-64	246
MW477238.1	NC058313.1	100	133	0	0	222590	222722	204448	204580	4.46e-64	246
MW477238.1	NC058313.1	95.172	145	2	3	157228	157367	261572	261716	2.09e-57	224
MW477238.1	NC058313.1	89.005	191	6	3	192994	193175	278551	278367	7.52e-57	222
MW477238.1	NC058313.1	89.005	191	6	3	149885	150066	278551	278367	7.52e-57	222
MW477238.1	NC058313.1	100	120	0	0	196742	196861	290092	289973	7.52e-57	222
MW477238.1	NC058313.1	98.387	124	2	0	78892	79015	5718	5841	9.73e-56	219
MW477238.1	NC058313.1	99.174	121	1	0	29245	29365	37400	37520	9.73e-56	219
MW477238.1	NC058313.1	98.387	124	2	0	78892	79015	104476	104599	9.73e-56	219
MW477238.1	NC058313.1	98.387	124	2	0	109082	109205	316111	315988	9.73e-56	219
MW477238.1	NC058313.1	99.174	121	1	0	29245	29365	370075	369955	9.73e-56	219
MW477238.1	NC058313.1	98.361	122	2	0	15728	15849	260704	260825	1.26e-54	215
MW477238.1	NC058313.1	98.361	122	2	0	65954	66075	260704	260825	1.26e-54	215
MW477238.1	NC058313.1	90.244	164	12	1	224414	224577	169535	169694	1.63e-53	211
MW477238.1	NC058313.1	92.715	151	2	1	150650	150800	14279	14420	5.85e-53	209
MW477238.1	NC058313.1	97.541	122	3	0	183102	183223	40367	40246	5.85e-53	209
MW477238.1	NC058313.1	92.715	151	2	1	150650	150800	233280	233139	5.85e-53	209
MW477238.1	NC058313.1	99.138	116	1	0	182949	183064	298823	298938	5.85e-53	209
MW477238.1	NC058313.1	99.138	116	1	0	182949	183064	333295	333410	5.85e-53	209
MW477238.1	NC058313.1	97.541	122	3	0	183102	183223	367108	367229	5.85e-53	209
MW477238.1	NC058313.1	96.774	124	4	0	110580	110703	150093	149970	2.11e-52	207
MW477238.1	NC058313.1	90	170	3	7	176387	176544	165364	165197	2.11e-52	207
MW477238.1	NC058313.1	83.404	235	23	4	182783	183015	40588	40368	2.72e-51	204
MW477238.1	NC058313.1	83.404	235	23	4	182783	183015	366887	367107	2.72e-51	204
MW477238.1	NC058313.1	98.246	114	2	0	95209	95322	16313	16200	3.52e-50	200
MW477238.1	NC058313.1	98.246	114	2	0	95209	95322	231246	231359	3.52e-50	200
MW477238.1	NC058313.1	96.581	117	3	1	106066	106182	6898	7013	5.89e-48	193
MW477238.1	NC058313.1	96.581	117	3	1	106066	106182	105656	105771	5.89e-48	193
MW477238.1	NC058313.1	97.321	112	3	0	29347	29458	83131	83020	2.12e-47	191
MW477238.1	NC058313.1	97.321	112	3	0	29347	29458	195732	195621	2.12e-47	191
MW477238.1	NC058313.1	98.131	107	2	0	78933	79039	125315	125209	2.74e-46	187
MW477238.1	NC058313.1	100	101	0	0	73202	73302	324726	324626	2.74e-46	187
MW477238.1	NC058313.1	99.02	102	0	1	52760	52861	256676	256576	1.28e-44	182
MW477238.1	NC058313.1	77.603	317	59	11	1235	1544	300198	300509	1.28e-44	182
MW477238.1	NC058313.1	77.603	317	59	11	1235	1544	334670	334981	1.28e-44	182
MW477238.1	NC058313.1	98.039	102	2	0	159613	159714	308326	308427	1.65e-43	178
MW477238.1	NC058313.1	96.296	108	2	1	191358	191465	315964	316069	5.94e-43	176
MW477238.1	NC058313.1	100	94	0	0	95499	95592	16216	16123	2.14e-42	174
MW477238.1	NC058313.1	98.969	97	1	0	95496	95592	231340	231436	2.14e-42	174
MW477238.1	NC058313.1	91.667	120	10	0	25673	25792	144831	144950	3.57e-40	167
MW477238.1	NC058313.1	87.586	145	14	3	62196	62339	286812	286671	1.29e-39	165
MW477238.1	NC058313.1	87.586	145	14	3	11970	12113	286812	286671	1.29e-39	165
MW477238.1	NC058313.1	92.92	113	7	1	31665	31776	81814	81702	4.62e-39	163
MW477238.1	NC058313.1	92.92	113	7	1	31665	31776	194415	194303	4.62e-39	163
MW477238.1	NC058313.1	88.732	142	0	2	114812	114945	39204	39071	5.98e-38	159
MW477238.1	NC058313.1	88.732	142	0	2	199348	199481	39071	39204	5.98e-38	159
MW477238.1	NC058313.1	88.732	142	0	2	222219	222352	39071	39204	5.98e-38	159
MW477238.1	NC058313.1	88.732	142	0	2	222219	222352	368404	368271	5.98e-38	159
MW477238.1	NC058313.1	88.732	142	0	2	199348	199481	368404	368271	5.98e-38	159
MW477238.1	NC058313.1	88.732	142	0	2	114812	114945	368271	368404	5.98e-38	159
MW477238.1	NC058313.1	89.147	129	2	6	111417	111542	16347	16228	3.6e-35	150
MW477238.1	NC058313.1	89.147	129	2	6	202751	202876	16228	16347	3.6e-35	150
MW477238.1	NC058313.1	89.147	129	2	6	202751	202876	231331	231212	3.6e-35	150
MW477238.1	NC058313.1	89.147	129	2	6	111417	111542	231212	231331	3.6e-35	150
MW477238.1	NC058313.1	100	79	0	0	100467	100545	36948	37026	4.65e-34	147
MW477238.1	NC058313.1	98.78	82	1	0	109124	109205	125314	125233	4.65e-34	147
MW477238.1	NC058313.1	94.681	94	5	0	3173	3266	269607	269514	4.65e-34	147
MW477238.1	NC058313.1	100	79	0	0	100467	100545	370527	370449	4.65e-34	147
MW477238.1	NC058313.1	90.826	109	8	2	54900	55006	16852	16744	1.67e-33	145
MW477238.1	NC058313.1	98.765	81	1	0	90738	90818	114034	113954	1.67e-33	145
MW477238.1	NC058313.1	94.624	93	5	0	54900	54992	230707	230799	1.67e-33	145
MW477238.1	NC058313.1	96.552	87	3	0	202874	202960	290235	290149	1.67e-33	145
MW477238.1	NC058313.1	96.552	87	1	1	191382	191468	5841	5757	6.02e-33	143
MW477238.1	NC058313.1	96.552	87	1	1	191382	191468	104599	104515	6.02e-33	143
MW477238.1	NC058313.1	97.619	84	1	1	56106	56189	328582	328664	6.02e-33	143
MW477238.1	NC058313.1	90.826	109	5	3	149326	149434	114002	113899	2.17e-32	141
MW477238.1	NC058313.1	98.701	77	1	0	68981	69057	91775	91699	2.8e-31	137
MW477238.1	NC058313.1	98.701	77	1	0	18755	18831	91775	91699	2.8e-31	137
MW477238.1	NC058313.1	98.701	77	1	0	68981	69057	204376	204300	2.8e-31	137
MW477238.1	NC058313.1	98.701	77	1	0	18755	18831	204376	204300	2.8e-31	137
MW477238.1	NC058313.1	95.402	87	1	1	138020	138106	269595	269512	1.01e-30	135
MW477238.1	NC058313.1	92.632	95	3	2	218719	218810	46951	47044	3.62e-30	134
MW477238.1	NC058313.1	98.667	75	1	0	204856	204930	164499	164573	3.62e-30	134
MW477238.1	NC058313.1	97.436	78	2	0	218729	218806	331045	331122	3.62e-30	134
MW477238.1	NC058313.1	92.632	95	3	2	218719	218810	360524	360431	3.62e-30	134
MW477238.1	NC058313.1	93.258	89	6	0	172206	172294	166345	166257	1.3e-29	132
MW477238.1	NC058313.1	100	70	0	0	97585	97654	258941	258872	4.69e-29	130
MW477238.1	NC058313.1	97.333	75	1	1	195807	195880	6675	6749	6.06e-28	126
MW477238.1	NC058313.1	97.333	75	1	1	195807	195880	105433	105507	6.06e-28	126
MW477238.1	NC058313.1	90.816	98	4	3	192446	192543	113991	113899	6.06e-28	126
MW477238.1	NC058313.1	94.048	84	2	2	33181	33264	14602	14522	2.18e-27	124
MW477238.1	NC058313.1	94.048	84	2	2	33181	33264	232957	233037	2.18e-27	124
MW477238.1	NC058313.1	92.135	89	5	2	204262	204350	286818	286732	2.18e-27	124
MW477238.1	NC058313.1	93.902	82	1	2	3189	3267	47040	46960	2.82e-26	121
MW477238.1	NC058313.1	100	65	0	0	111355	111419	290171	290235	2.82e-26	121
MW477238.1	NC058313.1	93.902	82	1	2	138024	138104	331122	331044	2.82e-26	121
MW477238.1	NC058313.1	93.902	82	1	2	3189	3267	360435	360515	2.82e-26	121
MW477238.1	NC058313.1	95.89	73	3	0	54004	54076	64875	64947	1.01e-25	119
MW477238.1	NC058313.1	97.143	70	2	0	54007	54076	342596	342527	1.01e-25	119
MW477238.1	NC058313.1	90.323	93	4	3	149337	149429	126301	126388	3.65e-25	117
MW477238.1	NC058313.1	100	62	0	0	100584	100645	36359	36420	1.31e-24	115
MW477238.1	NC058313.1	92.5	80	6	0	90781	90860	166345	166266	1.31e-24	115
MW477238.1	NC058313.1	100	62	0	0	100584	100645	371116	371055	1.31e-24	115
MW477238.1	NC058313.1	96.97	66	2	0	14703	14768	121338	121403	1.7e-23	111
MW477238.1	NC058313.1	96.97	66	2	0	64929	64994	121338	121403	1.7e-23	111
MW477238.1	NC058313.1	78.534	191	23	10	176108	176282	126802	126614	6.11e-23	110
MW477238.1	NC058313.1	85	120	3	11	111421	111527	110718	110601	2.2e-22	108
MW477238.1	NC058313.1	85	120	3	11	202766	202872	110601	110718	2.2e-22	108
MW477238.1	NC058313.1	100	58	0	0	14110	14167	121251	121308	2.2e-22	108
MW477238.1	NC058313.1	100	58	0	0	64336	64393	121251	121308	2.2e-22	108
MW477238.1	NC058313.1	98.361	61	1	0	224367	224427	169289	169349	2.2e-22	108
MW477238.1	NC058313.1	85	120	3	11	111421	111527	284025	283908	2.2e-22	108
MW477238.1	NC058313.1	85	120	3	11	202766	202872	283908	284025	2.2e-22	108
MW477238.1	NC058313.1	95.455	66	3	0	222044	222109	38985	39050	7.9e-22	106
MW477238.1	NC058313.1	94.286	70	3	1	11972	12040	94747	94816	7.9e-22	106
MW477238.1	NC058313.1	94.286	70	3	1	62198	62266	94747	94816	7.9e-22	106
MW477238.1	NC058313.1	100	57	0	0	57969	58025	96559	96503	7.9e-22	106
MW477238.1	NC058313.1	94.286	70	3	1	11972	12040	207348	207417	7.9e-22	106
MW477238.1	NC058313.1	94.286	70	3	1	62198	62266	207348	207417	7.9e-22	106
MW477238.1	NC058313.1	100	57	0	0	57969	58025	209160	209104	7.9e-22	106
MW477238.1	NC058313.1	100	57	0	0	73710	73766	300764	300708	7.9e-22	106
MW477238.1	NC058313.1	100	57	0	0	57969	58025	321325	321269	7.9e-22	106
MW477238.1	NC058313.1	100	57	0	0	73710	73766	335236	335180	7.9e-22	106
MW477238.1	NC058313.1	95.455	66	3	0	222044	222109	368490	368425	7.9e-22	106
MW477238.1	NC058313.1	98.305	59	1	0	154602	154660	65031	65089	2.84e-21	104
MW477238.1	NC058313.1	100	56	0	0	138022	138077	75035	75090	2.84e-21	104
MW477238.1	NC058313.1	100	56	0	0	138022	138077	187636	187691	2.84e-21	104
MW477238.1	NC058313.1	98.305	59	1	0	154602	154660	342443	342385	2.84e-21	104
MW477238.1	NC058313.1	95.385	65	2	1	156243	156307	40058	40121	1.02e-20	102
MW477238.1	NC058313.1	96.774	62	1	1	156246	156307	367414	367354	1.02e-20	102
MW477238.1	NC058313.1	92.857	70	4	1	111532	111601	148331	148263	3.68e-20	100
MW477238.1	NC058313.1	92.857	70	4	1	202692	202761	148263	148331	3.68e-20	100
MW477238.1	NC058313.1	96.667	60	2	0	84040	84099	241951	242010	3.68e-20	100
MW477238.1	NC058313.1	98.246	57	1	0	159160	159216	245108	245052	3.68e-20	100
MW477238.1	NC058313.1	92.424	66	5	0	224261	224326	92305	92370	1.71e-18	95.3
MW477238.1	NC058313.1	92.424	66	5	0	224261	224326	204906	204971	1.71e-18	95.3
MW477238.1	NC058313.1	98.113	53	1	0	29728	29780	150179	150231	6.15e-18	93.5
MW477238.1	NC058313.1	100	49	0	0	89129	89177	46417	46369	2.21e-17	91.6
MW477238.1	NC058313.1	84	100	10	4	192440	192538	166351	166257	2.21e-17	91.6
MW477238.1	NC058313.1	92.188	64	5	0	201568	201631	169694	169631	2.21e-17	91.6
MW477238.1	NC058313.1	92.188	64	5	0	112662	112725	169631	169694	2.21e-17	91.6
MW477238.1	NC058313.1	100	49	0	0	138654	138702	272677	272629	2.21e-17	91.6
MW477238.1	NC058313.1	100	49	0	0	89129	89177	361058	361106	2.21e-17	91.6
MW477238.1	NC058313.1	93.443	61	3	1	90874	90934	65894	65835	7.96e-17	89.8
MW477238.1	NC058313.1	90.909	66	5	1	141864	141929	33996	33932	2.86e-16	87.9
MW477238.1	NC058313.1	89.041	73	5	2	141859	141929	213556	213627	2.86e-16	87.9
MW477238.1	NC058313.1	94.545	55	3	0	163370	163424	16851	16905	1.03e-15	86.1
MW477238.1	NC058313.1	94.545	55	3	0	163370	163424	230708	230654	1.03e-15	86.1
MW477238.1	NC058313.1	96.078	51	2	0	177296	177346	81894	81844	3.7e-15	84.2
MW477238.1	NC058313.1	96.078	51	2	0	177296	177346	194495	194445	3.7e-15	84.2
MW477238.1	NC058313.1	96.078	51	2	0	54682	54732	259125	259175	3.7e-15	84.2
MW477238.1	NC058313.1	96.078	51	2	0	54686	54736	291968	291918	3.7e-15	84.2
MW477238.1	NC058313.1	91.935	62	2	3	16141	16199	302991	303052	3.7e-15	84.2
MW477238.1	NC058313.1	91.935	62	2	3	66367	66425	302991	303052	3.7e-15	84.2
MW477238.1	NC058313.1	91.935	62	2	3	16141	16199	337463	337524	3.7e-15	84.2
MW477238.1	NC058313.1	91.935	62	2	3	66367	66425	337463	337524	3.7e-15	84.2
MW477238.1	NC058313.1	86.667	75	6	4	126869	126939	525	599	4.79e-14	80.5
MW477238.1	NC058313.1	100	43	0	0	159158	159200	16200	16242	4.79e-14	80.5
MW477238.1	NC058313.1	100	43	0	0	184606	184648	34049	34091	4.79e-14	80.5
MW477238.1	NC058313.1	86.667	75	6	4	126869	126939	35675	35601	4.79e-14	80.5
MW477238.1	NC058313.1	83.516	91	10	5	54779	54868	40112	40198	4.79e-14	80.5
MW477238.1	NC058313.1	86.667	75	6	4	126869	126939	99283	99357	4.79e-14	80.5
MW477238.1	NC058313.1	82.979	94	10	4	149337	149429	166345	166257	4.79e-14	80.5
MW477238.1	NC058313.1	86.667	75	6	4	126869	126939	211884	211958	4.79e-14	80.5
MW477238.1	NC058313.1	100	43	0	0	184606	184648	213510	213468	4.79e-14	80.5
MW477238.1	NC058313.1	100	43	0	0	159158	159200	231359	231317	4.79e-14	80.5
MW477238.1	NC058313.1	86.667	75	6	4	126869	126939	324049	324123	4.79e-14	80.5
MW477238.1	NC058313.1	83.516	91	10	5	54779	54868	367363	367277	4.79e-14	80.5
MW477238.1	NC058313.1	94.118	51	3	0	32045	32095	37377	37427	1.72e-13	78.7
MW477238.1	NC058313.1	100	42	0	0	136132	136173	64723	64764	1.72e-13	78.7
MW477238.1	NC058313.1	92.857	56	1	1	218756	218808	75090	75035	1.72e-13	78.7
MW477238.1	NC058313.1	92.857	56	1	1	218756	218808	187691	187636	1.72e-13	78.7
MW477238.1	NC058313.1	100	42	0	0	136132	136173	342751	342710	1.72e-13	78.7
MW477238.1	NC058313.1	94.118	51	3	0	32045	32095	370098	370048	1.72e-13	78.7
MW477238.1	NC058313.1	100	41	0	0	95280	95320	245068	245108	6.19e-13	76.8
MW477238.1	NC058313.1	85.526	76	8	2	202695	202767	310832	310757	6.19e-13	76.8
MW477238.1	NC058313.1	85.526	76	8	2	111526	111598	310757	310832	6.19e-13	76.8
MW477238.1	NC058313.1	83.721	86	8	5	95722	95803	310758	310841	6.19e-13	76.8
MW477238.1	NC058313.1	90	60	3	2	204930	204987	65310	65252	2.23e-12	75
MW477238.1	NC058313.1	92.593	54	1	1	3189	3239	75037	75090	2.23e-12	75
MW477238.1	NC058313.1	93.878	49	3	0	16249	16297	110559	110607	2.23e-12	75
MW477238.1	NC058313.1	93.878	49	3	0	66475	66523	110559	110607	2.23e-12	75
MW477238.1	NC058313.1	82.022	89	15	1	172206	172294	126301	126388	2.23e-12	75
MW477238.1	NC058313.1	100	40	0	0	105832	105871	164206	164167	2.23e-12	75
MW477238.1	NC058313.1	100	40	0	0	883	922	169860	169821	2.23e-12	75
MW477238.1	NC058313.1	92.593	54	1	1	3189	3239	187638	187691	2.23e-12	75
MW477238.1	NC058313.1	93.878	49	3	0	16249	16297	283866	283914	2.23e-12	75
MW477238.1	NC058313.1	93.878	49	3	0	66475	66523	283866	283914	2.23e-12	75
MW477238.1	NC058313.1	90	60	3	2	204930	204987	342164	342222	2.23e-12	75
MW477238.1	NC058313.1	97.619	42	1	0	221326	221367	48899	48940	8.01e-12	73.1
MW477238.1	NC058313.1	76.871	147	23	9	31659	31802	149342	149480	8.01e-12	73.1
MW477238.1	NC058313.1	95.556	45	2	0	164264	164308	294776	294820	8.01e-12	73.1
MW477238.1	NC058313.1	97.619	42	1	0	221326	221367	358576	358535	8.01e-12	73.1
MW477238.1	NC058313.1	97.5	40	1	0	31769	31808	310623	310584	1.04e-10	69.4
MW477238.1	NC058313.1	100	36	0	0	95280	95315	16346	16311	3.73e-10	67.6
MW477238.1	NC058313.1	100	36	0	0	95280	95315	231213	231248	3.73e-10	67.6
MW477238.1	NC058313.1	100	36	0	0	78885	78920	299442	299477	3.73e-10	67.6
MW477238.1	NC058313.1	95.349	43	1	1	110580	110622	308664	308623	3.73e-10	67.6
MW477238.1	NC058313.1	100	36	0	0	59256	59291	316083	316118	3.73e-10	67.6
MW477238.1	NC058313.1	100	36	0	0	78885	78920	333914	333949	3.73e-10	67.6
MW477238.1	NC058313.1	100	35	0	0	224089	224123	79023	78989	1.34e-09	65.8
MW477238.1	NC058313.1	100	35	0	0	201218	201252	79023	78989	1.34e-09	65.8
MW477238.1	NC058313.1	100	35	0	0	113041	113075	78989	79023	1.34e-09	65.8
MW477238.1	NC058313.1	84.722	72	4	2	31251	31321	82136	82071	1.34e-09	65.8
MW477238.1	NC058313.1	97.368	38	1	0	90781	90818	126301	126338	1.34e-09	65.8
MW477238.1	NC058313.1	97.368	38	1	0	98484	98521	149480	149443	1.34e-09	65.8
MW477238.1	NC058313.1	97.368	38	1	0	110682	110719	149939	149976	1.34e-09	65.8
MW477238.1	NC058313.1	100	35	0	0	224089	224123	191624	191590	1.34e-09	65.8
MW477238.1	NC058313.1	100	35	0	0	201218	201252	191624	191590	1.34e-09	65.8
MW477238.1	NC058313.1	100	35	0	0	113041	113075	191590	191624	1.34e-09	65.8
MW477238.1	NC058313.1	84.722	72	4	2	31251	31321	194737	194672	1.34e-09	65.8
MW477238.1	NC058313.1	100	35	0	0	119913	119947	295916	295950	1.34e-09	65.8
MW477238.1	NC058313.1	100	34	0	0	113675	113708	16203	16170	4.82e-09	63.9
MW477238.1	NC058313.1	100	34	0	0	200585	200618	16170	16203	4.82e-09	63.9
MW477238.1	NC058313.1	100	34	0	0	223456	223489	16170	16203	4.82e-09	63.9
MW477238.1	NC058313.1	100	34	0	0	54770	54803	173676	173643	4.82e-09	63.9
MW477238.1	NC058313.1	100	34	0	0	223456	223489	231389	231356	4.82e-09	63.9
MW477238.1	NC058313.1	100	34	0	0	200585	200618	231389	231356	4.82e-09	63.9
MW477238.1	NC058313.1	100	34	0	0	113675	113708	231356	231389	4.82e-09	63.9
MW477238.1	NC058313.1	92.857	42	3	0	6452	6493	126511	126470	1.73e-08	62.1
MW477238.1	NC058313.1	100	33	0	0	164875	164907	309265	309297	1.73e-08	62.1
MW477238.1	NC058313.1	100	32	0	0	41253	41284	23442	23411	6.24e-08	60.2
MW477238.1	NC058313.1	100	32	0	0	41253	41284	224117	224148	6.24e-08	60.2
MW477238.1	NC058313.1	90.909	44	3	1	100483	100525	16049	16092	2.24e-07	58.4
MW477238.1	NC058313.1	100	31	0	0	3325	3355	125422	125392	2.24e-07	58.4
MW477238.1	NC058313.1	90.909	44	3	1	100483	100525	231510	231467	2.24e-07	58.4
MW477238.1	NC058313.1	100	31	0	0	191538	191568	330953	330983	2.24e-07	58.4
MW477238.1	NC058313.1	94.444	36	2	0	176856	176891	10487	10452	8.07e-07	56.5
MW477238.1	NC058313.1	100	30	0	0	502	531	36945	36916	8.07e-07	56.5
MW477238.1	NC058313.1	94.444	36	2	0	176856	176891	109245	109210	8.07e-07	56.5
MW477238.1	NC058313.1	97.059	34	0	1	154320	154352	179343	179310	8.07e-07	56.5
MW477238.1	NC058313.1	94.444	36	2	0	60455	60490	298538	298503	8.07e-07	56.5
MW477238.1	NC058313.1	94.444	36	2	0	10229	10264	298538	298503	8.07e-07	56.5
MW477238.1	NC058313.1	100	30	0	0	220317	220346	310853	310882	8.07e-07	56.5
MW477238.1	NC058313.1	94.444	36	2	0	60455	60490	333010	332975	8.07e-07	56.5
MW477238.1	NC058313.1	94.444	36	2	0	10229	10264	333010	332975	8.07e-07	56.5
MW477238.1	NC058313.1	100	30	0	0	502	531	370530	370559	8.07e-07	56.5
MW477238.1	NC058313.1	100	29	0	0	59256	59284	5746	5718	2.9e-06	54.7
MW477238.1	NC058313.1	100	29	0	0	66581	66609	92271	92243	2.9e-06	54.7
MW477238.1	NC058313.1	100	29	0	0	16355	16383	92271	92243	2.9e-06	54.7
MW477238.1	NC058313.1	100	29	0	0	59256	59284	104504	104476	2.9e-06	54.7
MW477238.1	NC058313.1	100	29	0	0	51733	51761	140289	140317	2.9e-06	54.7
MW477238.1	NC058313.1	92.308	39	2	1	33885	33922	144830	144792	2.9e-06	54.7
MW477238.1	NC058313.1	100	29	0	0	113432	113460	148900	148872	2.9e-06	54.7
MW477238.1	NC058313.1	100	29	0	0	200833	200861	148872	148900	2.9e-06	54.7
MW477238.1	NC058313.1	100	29	0	0	223704	223732	148872	148900	2.9e-06	54.7
MW477238.1	NC058313.1	96.97	33	0	1	95288	95320	150073	150042	2.9e-06	54.7
MW477238.1	NC058313.1	96.97	33	0	1	159160	159192	150042	150073	2.9e-06	54.7
MW477238.1	NC058313.1	100	29	0	0	66581	66609	204872	204844	2.9e-06	54.7
MW477238.1	NC058313.1	100	29	0	0	16355	16383	204872	204844	2.9e-06	54.7
MW477238.1	NC058313.1	100	29	0	0	109082	109110	299449	299477	2.9e-06	54.7
MW477238.1	NC058313.1	94.444	36	1	1	14344	14379	300768	300802	2.9e-06	54.7
MW477238.1	NC058313.1	94.444	36	1	1	64570	64605	300768	300802	2.9e-06	54.7
MW477238.1	NC058313.1	100	29	0	0	109082	109110	333921	333949	2.9e-06	54.7
MW477238.1	NC058313.1	94.444	36	1	1	14344	14379	335240	335274	2.9e-06	54.7
MW477238.1	NC058313.1	94.444	36	1	1	64570	64605	335240	335274	2.9e-06	54.7
NC058313.1	MZ328723.1	97.911	9910	124	41	51402	61282	103584	93729	0	17077
NC058313.1	MZ328723.1	97.901	9911	124	41	346192	356073	93729	103584	0	17073
NC058313.1	MZ328723.1	98.844	9084	36	16	332566	341625	160905	151867	0	16129
NC058313.1	MZ328723.1	98.809	8397	31	16	298094	306466	160905	152554	0	14888
NC058313.1	MZ328723.1	97.348	7353	102	34	220578	227851	218066	225404	0	12412
NC058313.1	MZ328723.1	97.348	7353	102	34	19708	26981	225404	218066	0	12412
NC058313.1	MZ328723.1	98.342	6575	70	17	158639	165203	49952	43407	0	11502
NC058313.1	MZ328723.1	97.44	6758	68	23	136651	143339	70560	63839	0	11424
NC058313.1	MZ328723.1	99.268	5193	23	7	323525	328711	162530	167713	0	9365
NC058313.1	MZ328723.1	99.326	5041	15	6	298094	303132	29442	34465	0	9103
NC058313.1	MZ328723.1	99.326	5041	15	6	332566	337604	29442	34465	0	9103
NC058313.1	MZ328723.1	99.261	5004	22	7	323525	328522	27817	22823	0	9022
NC058313.1	MZ328723.1	98.174	4271	51	12	315388	319646	260164	255909	0	7430
NC058313.1	MZ328723.1	97.139	4439	52	20	44147	48530	91533	87115	0	7424
NC058313.1	MZ328723.1	97.139	4439	52	20	358945	363328	87115	91533	0	7424
NC058313.1	MZ328723.1	97.574	3793	56	13	239442	243210	128461	124681	0	6462
NC058313.1	MZ328723.1	99.197	3236	24	1	312154	315387	3236	1	0	5830
NC058313.1	MZ328723.1	98.659	3280	30	7	271390	274660	40130	43404	0	5801
NC058313.1	MZ328723.1	98.247	3194	36	7	180907	184098	74308	71133	0	5570
NC058313.1	MZ328723.1	97.639	3262	21	7	329251	332497	168217	171437	0	5546
NC058313.1	MZ328723.1	98.385	2973	31	6	68527	71497	74090	71133	0	5208
NC058313.1	MZ328723.1	97.896	2899	30	10	155778	158655	52870	49982	0	4987
NC058313.1	MZ328723.1	97.067	2796	45	16	123617	126388	194847	192065	0	4674
NC058313.1	MZ328723.1	96.148	2856	37	23	184577	187384	136233	133403	0	4597
NC058313.1	MZ328723.1	96.148	2856	37	23	71976	74783	136233	133403	0	4597
NC058313.1	MZ328723.1	98.851	2523	27	1	264918	267438	140878	143400	0	4497
NC058313.1	MZ328723.1	99.075	2486	23	0	176560	179045	238285	235800	0	4464
NC058313.1	MZ328723.1	99.065	2460	23	0	65229	67688	244651	242192	0	4416
NC058313.1	MZ328723.1	97.716	2364	22	8	115253	117587	200402	198042	0	4037
NC058313.1	MZ328723.1	95.788	2493	49	16	213136	215596	75413	77881	0	3971
NC058313.1	MZ328723.1	95.788	2493	49	16	31963	34423	77881	75413	0	3971
NC058313.1	MZ328723.1	96.422	2348	56	12	218243	220579	215551	217881	0	3845
NC058313.1	MZ328723.1	96.422	2348	56	12	26980	29316	217881	215551	0	3845
NC058313.1	MZ328723.1	99.013	2127	17	3	118864	120987	177798	179923	0	3808
NC058313.1	MZ328723.1	97.677	1980	20	7	215586	217564	77910	79864	0	3378
NC058313.1	MZ328723.1	97.677	1980	20	7	29995	31973	79864	77910	0	3378
NC058313.1	MZ328723.1	97.863	1872	27	6	228959	230819	122352	124221	0	3223
NC058313.1	MZ328723.1	97.863	1872	27	6	16740	18600	124221	122352	0	3223
NC058313.1	MZ328723.1	98.183	1761	23	3	40378	42129	106652	104892	0	3066
NC058313.1	MZ328723.1	98.183	1761	23	3	365346	367097	104892	106652	0	3066
NC058313.1	MZ328723.1	98.248	1655	18	2	153723	155366	54522	52868	0	2885
NC058313.1	MZ328723.1	97.291	1698	43	1	3035	4729	185347	187044	0	2878
NC058313.1	MZ328723.1	97.291	1698	43	1	101793	103487	185347	187044	0	2878
NC058313.1	MZ328723.1	97.436	1677	20	9	169848	171523	207150	208804	0	2837
NC058313.1	MZ328723.1	98.351	1577	18	6	263354	264929	16757	18326	0	2761
NC058313.1	MZ328723.1	98.97	1456	11	3	267421	268876	143538	144989	0	2603
NC058313.1	MZ328723.1	98.769	1462	14	3	278602	280062	112961	114419	0	2597
NC058313.1	MZ328723.1	96.62	1568	18	7	268865	270410	145108	146662	0	2569
NC058313.1	MZ328723.1	96.682	1477	27	5	179112	180577	235543	234078	0	2436
NC058313.1	MZ328723.1	98.677	1361	14	4	34998	36358	26620	27976	0	2410
NC058313.1	MZ328723.1	98.677	1361	14	4	34998	36358	163727	162371	0	2410
NC058313.1	MZ328723.1	97.357	1362	28	4	9018	10376	110904	112260	0	2309
NC058313.1	MZ328723.1	97.357	1362	28	4	107776	109134	110904	112260	0	2309
NC058313.1	MZ328723.1	98.835	1288	10	3	113954	115241	201773	200491	0	2290
NC058313.1	MZ328723.1	98.652	1261	13	1	252825	254081	121886	120626	0	2231
NC058313.1	MZ328723.1	98.502	1202	14	4	211360	212561	27817	26620	0	2117
NC058313.1	MZ328723.1	98.502	1202	14	4	98759	99960	27817	26620	0	2117
NC058313.1	MZ328723.1	98.502	1202	14	4	1	1202	27817	26620	0	2117
NC058313.1	MZ328723.1	98.502	1202	14	4	1	1202	162530	163727	0	2117
NC058313.1	MZ328723.1	98.502	1202	14	4	98759	99960	162530	163727	0	2117
NC058313.1	MZ328723.1	98.502	1202	14	4	211360	212561	162530	163727	0	2117
NC058313.1	MZ328723.1	95.044	1372	21	9	7405	8743	109562	110919	0	2113
NC058313.1	MZ328723.1	95.044	1372	21	9	106163	107501	109562	110919	0	2113
NC058313.1	MZ328723.1	97.974	1135	15	4	234218	235346	250271	251403	0	1962
NC058313.1	MZ328723.1	97.974	1135	15	4	12213	13341	251403	250271	0	1962
NC058313.1	MZ328723.1	97.089	1168	14	5	205045	206211	139274	138126	0	1951
NC058313.1	MZ328723.1	97.089	1168	14	5	92444	93610	139274	138126	0	1951
NC058313.1	MZ328723.1	98.434	1022	8	1	277126	278139	55214	56235	0	1792
NC058313.1	MZ328723.1	95.97	1067	21	6	117579	118633	197894	196838	0	1712
NC058313.1	MZ328723.1	99.259	945	6	1	10366	11310	11826	12769	0	1705
NC058313.1	MZ328723.1	99.259	945	6	1	109124	110068	11826	12769	0	1705
NC058313.1	MZ328723.1	99.15	941	8	0	320239	321179	232030	231090	0	1694
NC058313.1	MZ328723.1	98.79	909	8	1	134241	135146	19779	20687	0	1615
NC058313.1	MZ328723.1	97.155	949	13	2	112955	113895	93059	92117	0	1591
NC058313.1	MZ328723.1	95.903	952	27	8	6044	6988	187880	188826	0	1531
NC058313.1	MZ328723.1	95.903	952	27	8	104802	105746	187880	188826	0	1531
NC058313.1	MZ328723.1	98.611	864	8	4	1795	2655	107634	108496	0	1526
NC058313.1	MZ328723.1	98.611	864	8	4	100553	101413	107634	108496	0	1526
NC058313.1	MZ328723.1	99.139	813	7	0	297213	298025	170625	171437	0	1463
NC058313.1	MZ328723.1	98.756	804	10	0	262323	263126	15887	16690	0	1430
NC058313.1	MZ328723.1	98.752	801	8	2	166755	167553	211130	210330	0	1423
NC058313.1	MZ328723.1	96.927	846	21	2	293932	294774	106664	107507	0	1413
NC058313.1	MZ328723.1	98.099	789	13	2	4764	5551	187037	187824	0	1373
NC058313.1	MZ328723.1	98.099	789	13	2	103522	104309	187037	187824	0	1373
NC058313.1	MZ328723.1	97.022	806	10	3	132268	133060	129035	129839	0	1343
NC058313.1	MZ328723.1	97.022	806	10	3	250104	250896	129035	129839	0	1343
NC058313.1	MZ328723.1	99.168	721	6	0	208294	209014	231810	231090	0	1299
NC058313.1	MZ328723.1	99.168	721	6	0	95693	96413	231810	231090	0	1299
NC058313.1	MZ328723.1	98.507	737	6	2	285397	286133	202517	201786	0	1295
NC058313.1	MZ328723.1	98.507	737	6	2	112090	112826	202517	201786	0	1295
NC058313.1	MZ328723.1	98.806	670	4	1	256037	256706	146656	147321	0	1190
NC058313.1	MZ328723.1	98.931	655	7	0	252077	252731	19779	20433	0	1171
NC058313.1	MZ328723.1	97.95	634	8	1	187636	188264	133228	132595	0	1094
NC058313.1	MZ328723.1	97.95	634	8	1	75035	75663	133228	132595	0	1094
NC058313.1	MZ328723.1	98.208	614	5	1	129140	129753	254757	255364	0	1068
NC058313.1	MZ328723.1	98.208	614	5	1	246976	247589	254757	255364	0	1068
NC058313.1	MZ328723.1	97.561	615	14	1	319626	320240	232717	232104	0	1051
NC058313.1	MZ328723.1	95.392	651	21	7	251442	252085	10031	9383	0	1027
NC058313.1	MZ328723.1	95.392	651	21	7	133606	134249	10031	9383	0	1027
NC058313.1	MZ328723.1	93.089	709	25	8	286103	286811	209758	209074	0	1016
NC058313.1	MZ328723.1	94.839	620	16	5	175381	175990	213049	213662	0	953
NC058313.1	MZ328723.1	98.165	545	10	0	172154	172698	63155	62611	0	952
NC058313.1	MZ328723.1	95.302	596	20	3	43585	44179	92128	91540	0	939
NC058313.1	MZ328723.1	95.302	596	20	3	363296	363890	91540	92128	0	939
NC058313.1	MZ328723.1	99.415	513	3	0	311645	312157	13441	13953	0	931
NC058313.1	MZ328723.1	99.027	514	3	1	13556	14069	86437	86948	0	920
NC058313.1	MZ328723.1	99.027	514	3	1	233490	234003	86948	86437	0	920
NC058313.1	MZ328723.1	99.8	500	1	0	96503	97002	173353	173852	0	918
NC058313.1	MZ328723.1	99.8	500	1	0	209104	209603	173353	173852	0	918
NC058313.1	MZ328723.1	99.8	500	1	0	321269	321768	173353	173852	0	918
NC058313.1	MZ328723.1	99.008	504	5	0	230707	231210	84447	84950	0	904
NC058313.1	MZ328723.1	99.008	504	5	0	16349	16852	84950	84447	0	904
NC058313.1	MZ328723.1	99.008	504	5	0	16349	16852	174691	175194	0	904
NC058313.1	MZ328723.1	99.008	504	5	0	230707	231210	175194	174691	0	904
NC058313.1	MZ328723.1	99.008	504	5	0	16349	16852	226992	227495	0	904
NC058313.1	MZ328723.1	99.008	504	5	0	230707	231210	227495	226992	0	904
NC058313.1	MZ328723.1	96.436	477	11	5	42130	42601	104762	104287	0	782
NC058313.1	MZ328723.1	96.436	477	11	5	364874	365345	104287	104762	0	782
NC058313.1	MZ328723.1	97.978	445	6	2	135137	135579	20815	21258	0	769
NC058313.1	MZ328723.1	95.433	416	10	1	97170	97585	115547	115953	0	654
NC058313.1	MZ328723.1	95.433	416	10	1	209771	210186	115547	115953	0	654
NC058313.1	MZ328723.1	95.433	416	10	1	321936	322351	115547	115953	0	654
NC058313.1	MZ328723.1	99.349	307	1	1	120957	121262	34991	35297	7.56e-157	555
NC058313.1	MZ328723.1	99.656	291	1	0	38440	38730	85221	84931	3.54e-150	532
NC058313.1	MZ328723.1	99.656	291	1	0	368745	369035	84931	85221	3.54e-150	532
NC058313.1	MZ328723.1	99.656	291	1	0	368745	369035	174710	174420	3.54e-150	532
NC058313.1	MZ328723.1	99.656	291	1	0	38440	38730	174420	174710	3.54e-150	532
NC058313.1	MZ328723.1	87.631	477	36	13	174021	174484	184679	184213	3.54e-150	532
NC058313.1	MZ328723.1	99.656	291	1	0	368745	369035	227011	226721	3.54e-150	532
NC058313.1	MZ328723.1	99.656	291	1	0	38440	38730	226721	227011	3.54e-150	532
NC058313.1	MZ328723.1	98.986	296	3	0	91240	91535	230135	230430	1.27e-149	531
NC058313.1	MZ328723.1	98.986	296	3	0	203841	204136	230135	230430	1.27e-149	531
NC058313.1	MZ328723.1	93.75	352	6	2	289567	289917	58792	58456	1.28e-144	514
NC058313.1	MZ328723.1	95.57	316	9	5	289864	290177	58460	58148	9.99e-141	501
NC058313.1	MZ328723.1	98.162	272	5	0	270774	271045	82986	82715	6.06e-133	475
NC058313.1	MZ328723.1	97.163	282	6	2	270762	271042	176643	176923	6.06e-133	475
NC058313.1	MZ328723.1	97.163	282	6	2	270762	271042	228944	229224	6.06e-133	475
NC058313.1	MZ328723.1	93.231	325	11	1	271061	271374	210123	209799	1.01e-130	468
NC058313.1	MZ328723.1	100	232	0	0	11402	11633	4706	4937	4.78e-119	429
NC058313.1	MZ328723.1	100	232	0	0	110160	110391	4706	4937	4.78e-119	429
NC058313.1	MZ328723.1	95.273	275	0	6	148979	149241	245644	245917	2.22e-117	424
NC058313.1	MZ328723.1	95.72	257	10	1	169438	169694	230303	230558	4.82e-114	412
NC058313.1	MZ328723.1	79.252	588	85	21	1178	1751	184618	185182	6.32e-103	375
NC058313.1	MZ328723.1	79.252	588	85	21	99936	100509	184618	185182	6.32e-103	375
NC058313.1	MZ328723.1	97.209	215	1	1	128761	128975	122128	122337	6.36e-98	359
NC058313.1	MZ328723.1	77.345	693	100	27	261587	262266	86088	85440	2.29e-97	357
NC058313.1	MZ328723.1	97.814	183	3	1	7217	7399	83912	84093	1.4e-84	315
NC058313.1	MZ328723.1	97.814	183	3	1	105975	106157	83912	84093	1.4e-84	315
NC058313.1	MZ328723.1	99.422	173	1	0	329062	329234	168058	168230	1.4e-84	315
NC058313.1	MZ328723.1	97.814	183	3	1	105975	106157	175729	175548	1.4e-84	315
NC058313.1	MZ328723.1	97.814	183	3	1	7217	7399	175729	175548	1.4e-84	315
NC058313.1	MZ328723.1	97.814	183	3	1	105975	106157	228030	227849	1.4e-84	315
NC058313.1	MZ328723.1	97.814	183	3	1	7217	7399	228030	227849	1.4e-84	315
NC058313.1	MZ328723.1	95.238	189	7	1	64829	65015	114696	114508	1.41e-79	298
NC058313.1	MZ328723.1	95.238	189	7	1	342459	342645	114508	114696	1.41e-79	298
NC058313.1	MZ328723.1	100	159	0	0	371117	371275	27976	27818	1.82e-78	294
NC058313.1	MZ328723.1	100	159	0	0	371117	371275	162371	162529	1.82e-78	294
NC058313.1	MZ328723.1	88.104	269	3	6	165536	165804	204985	205224	6.55e-78	292
NC058313.1	MZ328723.1	96.552	174	6	0	166794	166967	238976	238803	8.47e-77	289
NC058313.1	MZ328723.1	94.241	191	3	2	367716	367906	59172	58990	1.1e-75	285
NC058313.1	MZ328723.1	94.241	191	3	2	39569	39759	58990	59172	1.1e-75	285
NC058313.1	MZ328723.1	93.085	188	6	2	7050	7230	93065	93252	1.1e-70	268
NC058313.1	MZ328723.1	93.085	188	6	2	105808	105988	93065	93252	1.1e-70	268
NC058313.1	MZ328723.1	79.843	382	66	8	1102	1479	173817	174191	1.1e-70	268
NC058313.1	MZ328723.1	79.843	382	66	8	99860	100237	173817	174191	1.1e-70	268
NC058313.1	MZ328723.1	79.843	382	66	8	212461	212838	173817	174191	1.1e-70	268
NC058313.1	MZ328723.1	79.843	382	66	8	34721	35098	174191	173817	1.1e-70	268
NC058313.1	MZ328723.1	96.226	159	5	1	112796	112954	209758	209601	6.64e-68	259
NC058313.1	MZ328723.1	76.515	528	89	20	212537	213050	184618	185124	8.59e-67	255
NC058313.1	MZ328723.1	76.515	528	89	20	34509	35022	185124	184618	8.59e-67	255
NC058313.1	MZ328723.1	95.541	157	7	0	328926	329082	167700	167856	1.11e-65	252
NC058313.1	MZ328723.1	99.27	137	1	0	169002	169138	80479	80615	1.44e-64	248
NC058313.1	MZ328723.1	94.904	157	5	2	363698	363853	195583	195429	6.69e-63	243
NC058313.1	MZ328723.1	94.904	157	5	2	43622	43777	195429	195583	6.69e-63	243
NC058313.1	MZ328723.1	76.458	480	92	14	341662	342135	184655	185119	2.4e-62	241
NC058313.1	MZ328723.1	95.395	152	4	1	269541	269689	133173	133324	8.65e-62	239
NC058313.1	MZ328723.1	96.403	139	3	1	280044	280182	128325	128461	1.87e-58	228
NC058313.1	MZ328723.1	98.387	124	2	0	5718	5841	259435	259558	1.13e-55	219
NC058313.1	MZ328723.1	98.387	124	2	0	104476	104599	259435	259558	1.13e-55	219
NC058313.1	MZ328723.1	99.167	120	1	0	364512	364631	202633	202514	4.05e-55	217
NC058313.1	MZ328723.1	99.167	120	1	0	42844	42963	202514	202633	4.05e-55	217
NC058313.1	MZ328723.1	92.715	151	2	1	14279	14420	246881	247031	6.78e-53	209
NC058313.1	MZ328723.1	92.715	151	2	1	233139	233280	247031	246881	6.78e-53	209
NC058313.1	MZ328723.1	97.541	122	1	2	370530	370651	212889	212770	2.44e-52	207
NC058313.1	MZ328723.1	97.541	122	1	2	36824	36945	212770	212889	2.44e-52	207
NC058313.1	MZ328723.1	97.479	119	3	0	260678	260796	62507	62625	3.15e-51	204
NC058313.1	MZ328723.1	100	109	0	0	148498	148606	87023	87131	1.13e-50	202
NC058313.1	MZ328723.1	100	108	0	0	96306	96413	210166	210273	4.08e-50	200
NC058313.1	MZ328723.1	100	108	0	0	208907	209014	210166	210273	4.08e-50	200
NC058313.1	MZ328723.1	100	108	0	0	321072	321179	210166	210273	4.08e-50	200
NC058313.1	MZ328723.1	78.095	315	61	8	300198	300509	172886	173195	6.83e-48	193
NC058313.1	MZ328723.1	78.095	315	61	8	334670	334981	172886	173195	6.83e-48	193
NC058313.1	MZ328723.1	98.148	108	2	0	315967	316074	193237	193130	8.83e-47	189
NC058313.1	MZ328723.1	100	101	0	0	324626	324726	173817	173917	3.18e-46	187
NC058313.1	MZ328723.1	97.321	112	0	1	364410	364521	252981	252873	3.18e-46	187
NC058313.1	MZ328723.1	97.321	112	0	1	42954	43065	252873	252981	3.18e-46	187
NC058313.1	MZ328723.1	99.038	104	1	0	125212	125315	259579	259476	3.18e-46	187
NC058313.1	MZ328723.1	99.038	104	0	1	181447	181550	244756	244654	1.14e-45	185
NC058313.1	MZ328723.1	99.038	104	0	1	68846	68949	244756	244654	1.14e-45	185
NC058313.1	MZ328723.1	93.548	124	6	1	13408	13531	86081	86202	4.11e-45	183
NC058313.1	MZ328723.1	93.548	124	6	1	234028	234151	86202	86081	4.11e-45	183
NC058313.1	MZ328723.1	98.98	98	0	1	121251	121347	130336	130239	2.47e-42	174
NC058313.1	MZ328723.1	96.117	103	4	0	342143	342245	244549	244651	1.15e-40	169
NC058313.1	MZ328723.1	95.283	106	2	3	149970	150073	117096	117200	1.49e-39	165
NC058313.1	MZ328723.1	98.889	90	1	0	232956	233045	116818	116907	1.93e-38	161
NC058313.1	MZ328723.1	98.889	90	1	0	14514	14603	116907	116818	1.93e-38	161
NC058313.1	MZ328723.1	98.889	90	1	0	14514	14603	171519	171608	1.93e-38	161
NC058313.1	MZ328723.1	98.889	90	1	0	232956	233045	171608	171519	1.93e-38	161
NC058313.1	MZ328723.1	97.826	92	2	0	311526	311617	13355	13446	6.93e-38	159
NC058313.1	MZ328723.1	96.774	93	3	0	29306	29398	80852	80944	8.96e-37	156
NC058313.1	MZ328723.1	96.774	93	3	0	218161	218253	80944	80852	8.96e-37	156
NC058313.1	MZ328723.1	91.304	115	8	2	6875	6988	109444	109557	8.96e-37	156
NC058313.1	MZ328723.1	91.304	115	8	2	105633	105746	109444	109557	8.96e-37	156
NC058313.1	MZ328723.1	96.809	94	2	1	36467	36560	121969	121877	8.96e-37	156
NC058313.1	MZ328723.1	96.809	94	2	1	370915	371008	121877	121969	8.96e-37	156
NC058313.1	MZ328723.1	98.851	87	1	0	5755	5841	193130	193216	8.96e-37	156
NC058313.1	MZ328723.1	98.851	87	1	0	104513	104599	193130	193216	8.96e-37	156
NC058313.1	MZ328723.1	98.837	86	1	0	269510	269595	88695	88610	3.22e-36	154
NC058313.1	MZ328723.1	95.789	95	3	1	360431	360524	145835	145741	1.16e-35	152
NC058313.1	MZ328723.1	95.789	95	3	1	46951	47044	145741	145835	1.16e-35	152
NC058313.1	MZ328723.1	96.667	90	3	0	188656	188745	63814	63725	4.17e-35	150
NC058313.1	MZ328723.1	96.667	90	3	0	76055	76144	63814	63725	4.17e-35	150
NC058313.1	MZ328723.1	95.699	93	4	0	263117	263209	131007	131099	4.17e-35	150
NC058313.1	MZ328723.1	93.939	99	2	2	360418	360515	170103	170008	5.39e-34	147
NC058313.1	MZ328723.1	93.939	99	2	2	46960	47057	170008	170103	5.39e-34	147
NC058313.1	MZ328723.1	100	78	0	0	331045	331122	88691	88614	1.94e-33	145
NC058313.1	MZ328723.1	97.59	83	2	0	345027	345109	229568	229486	6.98e-33	143
NC058313.1	MZ328723.1	97.59	83	2	0	62365	62447	229486	229568	6.98e-33	143
NC058313.1	MZ328723.1	97.561	82	2	0	269514	269595	170009	170090	2.51e-32	141
NC058313.1	MZ328723.1	95.402	87	4	0	290149	290235	57901	57815	9.02e-32	139
NC058313.1	MZ328723.1	94.565	92	2	1	150157	150245	117194	117285	9.02e-32	139
NC058313.1	MZ328723.1	98.684	76	1	0	169785	169860	230610	230685	1.17e-30	135
NC058313.1	MZ328723.1	97.436	78	2	0	255957	256034	206034	205957	4.2e-30	134
NC058313.1	MZ328723.1	90.385	104	5	3	113904	114002	211263	211160	1.51e-29	132
NC058313.1	MZ328723.1	96.296	81	0	1	331045	331122	145751	145831	5.43e-29	130
NC058313.1	MZ328723.1	100	69	0	0	308529	308597	81357	81289	1.95e-28	128
NC058313.1	MZ328723.1	90.816	98	4	3	113899	113991	192060	192157	7.02e-28	126
NC058313.1	MZ328723.1	98.571	70	1	0	332507	332576	81033	80964	2.53e-27	124
NC058313.1	MZ328723.1	98.571	70	1	0	298035	298104	81033	80964	2.53e-27	124
NC058313.1	MZ328723.1	93.976	83	4	1	94744	94826	209072	209153	2.53e-27	124
NC058313.1	MZ328723.1	93.976	83	4	1	207345	207427	209072	209153	2.53e-27	124
NC058313.1	MZ328723.1	90.722	97	4	3	126301	126392	211171	211267	2.53e-27	124
NC058313.1	MZ328723.1	92.222	90	1	2	94747	94830	29373	29462	9.09e-27	122
NC058313.1	MZ328723.1	92.222	90	1	2	207348	207431	29373	29462	9.09e-27	122
NC058313.1	MZ328723.1	88.462	104	8	4	204946	205047	59236	59135	9.09e-27	122
NC058313.1	MZ328723.1	88.462	104	8	4	92345	92446	59236	59135	9.09e-27	122
NC058313.1	MZ328723.1	91.398	93	2	2	207348	207434	160974	160882	9.09e-27	122
NC058313.1	MZ328723.1	91.398	93	2	2	94747	94833	160974	160882	9.09e-27	122
NC058313.1	MZ328723.1	100	66	0	0	300699	300764	173344	173409	9.09e-27	122
NC058313.1	MZ328723.1	100	66	0	0	335171	335236	173344	173409	9.09e-27	122
NC058313.1	MZ328723.1	95.946	74	3	0	286742	286815	29441	29368	3.27e-26	121
NC058313.1	MZ328723.1	95.946	74	3	0	286742	286815	160906	160979	3.27e-26	121
NC058313.1	MZ328723.1	100	64	0	0	345767	345830	205825	205762	1.18e-25	119
NC058313.1	MZ328723.1	100	64	0	0	61644	61707	205762	205825	1.18e-25	119
NC058313.1	MZ328723.1	97.059	68	2	0	308360	308427	39793	39726	1.52e-24	115
NC058313.1	MZ328723.1	94.521	73	4	0	276173	276245	81305	81233	5.47e-24	113
NC058313.1	MZ328723.1	98.413	63	1	0	235378	235440	251646	251708	1.97e-23	111
NC058313.1	MZ328723.1	98.413	63	1	0	12119	12181	251708	251646	1.97e-23	111
NC058313.1	MZ328723.1	98.387	62	1	0	145292	145353	73955	74016	7.07e-23	110
NC058313.1	MZ328723.1	100	58	0	0	15584	15641	85973	86030	2.54e-22	108
NC058313.1	MZ328723.1	100	58	0	0	231918	231975	86030	85973	2.54e-22	108
NC058313.1	MZ328723.1	96.923	65	0	1	46633	46697	140695	140633	2.54e-22	108
NC058313.1	MZ328723.1	96.923	65	0	1	360778	360842	140633	140695	2.54e-22	108
NC058313.1	MZ328723.1	100	57	0	0	96503	96559	32053	32109	9.15e-22	106
NC058313.1	MZ328723.1	100	57	0	0	209104	209160	32053	32109	9.15e-22	106
NC058313.1	MZ328723.1	100	57	0	0	321269	321325	32053	32109	9.15e-22	106
NC058313.1	MZ328723.1	100	57	0	0	241954	242010	43585	43529	9.15e-22	106
NC058313.1	MZ328723.1	100	57	0	0	321269	321325	158294	158238	9.15e-22	106
NC058313.1	MZ328723.1	100	57	0	0	209104	209160	158294	158238	9.15e-22	106
NC058313.1	MZ328723.1	100	57	0	0	96503	96559	158294	158238	9.15e-22	106
NC058313.1	MZ328723.1	95.385	65	3	0	254423	254487	120081	120017	3.29e-21	104
NC058313.1	MZ328723.1	98.305	59	1	0	342385	342443	122876	122818	3.29e-21	104
NC058313.1	MZ328723.1	98.305	59	1	0	65031	65089	122818	122876	3.29e-21	104
NC058313.1	MZ328723.1	94.286	70	1	2	154815	154882	187879	187811	3.29e-21	104
NC058313.1	MZ328723.1	98.276	58	0	1	165025	165081	125937	125880	4.26e-20	100
NC058313.1	MZ328723.1	98.214	56	1	0	187636	187691	145833	145778	1.53e-19	99
NC058313.1	MZ328723.1	98.214	56	1	0	75035	75090	145833	145778	1.53e-19	99
NC058313.1	MZ328723.1	96.552	58	2	0	360431	360488	133230	133173	5.51e-19	97.1
NC058313.1	MZ328723.1	96.552	58	2	0	46987	47044	133173	133230	5.51e-19	97.1
NC058313.1	MZ328723.1	100	51	0	0	194445	194495	7607	7557	1.98e-18	95.3
NC058313.1	MZ328723.1	100	51	0	0	81844	81894	7607	7557	1.98e-18	95.3
NC058313.1	MZ328723.1	100	51	0	0	314789	314839	8895	8945	1.98e-18	95.3
NC058313.1	MZ328723.1	95.082	61	2	1	65835	65894	201887	201827	1.98e-18	95.3
NC058313.1	MZ328723.1	96.491	57	2	0	100792	100848	205964	205908	1.98e-18	95.3
NC058313.1	MZ328723.1	96.491	57	2	0	2034	2090	205964	205908	1.98e-18	95.3
NC058313.1	MZ328723.1	100	50	0	0	16193	16242	116533	116582	7.12e-18	93.5
NC058313.1	MZ328723.1	100	50	0	0	231317	231366	116582	116533	7.12e-18	93.5
NC058313.1	MZ328723.1	100	50	0	0	300006	300055	210296	210345	7.12e-18	93.5
NC058313.1	MZ328723.1	100	50	0	0	334478	334527	210296	210345	7.12e-18	93.5
NC058313.1	MZ328723.1	89.333	75	6	1	291925	291997	246022	246096	7.12e-18	93.5
NC058313.1	MZ328723.1	100	49	0	0	361058	361106	41413	41365	2.56e-17	91.6
NC058313.1	MZ328723.1	100	49	0	0	46369	46417	41365	41413	2.56e-17	91.6
NC058313.1	MZ328723.1	96.429	56	0	1	14063	14116	86977	87032	2.56e-17	91.6
NC058313.1	MZ328723.1	96.429	56	0	1	233443	233496	87032	86977	2.56e-17	91.6
NC058313.1	MZ328723.1	100	49	0	0	272629	272677	89308	89260	2.56e-17	91.6
NC058313.1	MZ328723.1	84	100	10	4	166257	166351	192065	192163	2.56e-17	91.6
NC058313.1	MZ328723.1	87.5	80	8	1	166266	166345	201813	201736	2.56e-17	91.6
NC058313.1	MZ328723.1	98.077	52	1	0	14229	14280	246707	246758	2.56e-17	91.6
NC058313.1	MZ328723.1	98.077	52	1	0	233279	233330	246758	246707	2.56e-17	91.6
NC058313.1	MZ328723.1	89.041	73	5	2	213556	213627	75765	75835	3.31e-16	87.9
NC058313.1	MZ328723.1	89.041	73	5	2	33932	34003	75835	75765	3.31e-16	87.9
NC058313.1	MZ328723.1	92.308	65	0	1	173417	173481	116014	115955	3.31e-16	87.9
NC058313.1	MZ328723.1	96.226	53	2	0	245056	245108	116594	116542	3.31e-16	87.9
NC058313.1	MZ328723.1	83.673	98	10	4	166253	166345	211267	211171	3.31e-16	87.9
NC058313.1	MZ328723.1	94.545	55	3	0	230654	230708	36019	36073	1.19e-15	86.1
NC058313.1	MZ328723.1	94.545	55	3	0	16851	16905	36073	36019	1.19e-15	86.1
NC058313.1	MZ328723.1	88	75	5	4	525	599	96770	96840	1.19e-15	86.1
NC058313.1	MZ328723.1	88	75	5	4	99283	99357	96770	96840	1.19e-15	86.1
NC058313.1	MZ328723.1	88	75	5	4	211884	211958	96770	96840	1.19e-15	86.1
NC058313.1	MZ328723.1	88	75	5	4	324049	324123	96770	96840	1.19e-15	86.1
NC058313.1	MZ328723.1	88	75	5	4	35601	35675	96840	96770	1.19e-15	86.1
NC058313.1	MZ328723.1	97.959	49	1	0	14412	14460	183167	183215	1.19e-15	86.1
NC058313.1	MZ328723.1	97.959	49	1	0	233099	233147	183215	183167	1.19e-15	86.1
NC058313.1	MZ328723.1	82.243	107	12	3	246672	246771	245959	246065	1.19e-15	86.1
NC058313.1	MZ328723.1	91.803	61	4	1	286031	286091	244045	243986	4.29e-15	84.2
NC058313.1	MZ328723.1	91.803	61	4	1	112724	112784	244045	243986	4.29e-15	84.2
NC058313.1	MZ328723.1	84.946	93	1	2	38893	38985	190974	190895	1.54e-14	82.4
NC058313.1	MZ328723.1	84.946	93	1	2	368490	368582	190895	190974	1.54e-14	82.4
NC058313.1	MZ328723.1	97.826	46	1	0	109089	109134	151274	151229	5.55e-14	80.5
NC058313.1	MZ328723.1	97.826	46	1	0	10331	10376	151274	151229	5.55e-14	80.5
NC058313.1	MZ328723.1	92.857	56	1	1	75035	75090	88612	88664	2e-13	78.7
NC058313.1	MZ328723.1	92.857	56	1	1	187636	187691	88612	88664	2e-13	78.7
NC058313.1	MZ328723.1	92.857	56	1	1	187636	187691	170088	170036	2e-13	78.7
NC058313.1	MZ328723.1	92.857	56	1	1	75035	75090	170088	170036	2e-13	78.7
NC058313.1	MZ328723.1	100	41	0	0	367354	367394	83022	82982	7.18e-13	76.8
NC058313.1	MZ328723.1	100	41	0	0	40081	40121	82982	83022	7.18e-13	76.8
NC058313.1	MZ328723.1	100	41	0	0	70269	70309	171484	171524	7.18e-13	76.8
NC058313.1	MZ328723.1	100	41	0	0	182870	182910	171484	171524	7.18e-13	76.8
NC058313.1	MZ328723.1	100	41	0	0	40081	40121	176659	176619	7.18e-13	76.8
NC058313.1	MZ328723.1	100	41	0	0	367354	367394	176619	176659	7.18e-13	76.8
NC058313.1	MZ328723.1	100	41	0	0	40081	40121	228960	228920	7.18e-13	76.8
NC058313.1	MZ328723.1	100	41	0	0	367354	367394	228920	228960	7.18e-13	76.8
NC058313.1	MZ328723.1	95.833	48	0	2	269620	269665	259468	259421	7.18e-13	76.8
NC058313.1	MZ328723.1	85.333	75	7	4	349260	349330	27293	27219	2.58e-12	75
NC058313.1	MZ328723.1	85.333	75	7	4	58144	58214	27219	27293	2.58e-12	75
NC058313.1	MZ328723.1	97.727	44	0	1	164167	164210	151798	151840	2.58e-12	75
NC058313.1	MZ328723.1	85.333	75	7	4	58144	58214	163128	163054	2.58e-12	75
NC058313.1	MZ328723.1	85.333	75	7	4	349260	349330	163054	163128	2.58e-12	75
NC058313.1	MZ328723.1	97.619	42	1	0	294779	294820	35371	35330	9.28e-12	73.1
NC058313.1	MZ328723.1	95.652	46	1	1	228760	228805	50084	50128	9.28e-12	73.1
NC058313.1	MZ328723.1	95.652	46	1	1	18754	18799	50128	50084	9.28e-12	73.1
NC058313.1	MZ328723.1	97.674	43	0	1	20451	20493	224594	224635	9.28e-12	73.1
NC058313.1	MZ328723.1	97.674	43	0	1	227066	227108	224635	224594	9.28e-12	73.1
NC058313.1	MZ328723.1	90.909	55	3	2	258754	258808	255546	255598	9.28e-12	73.1
NC058313.1	MZ328723.1	93.617	47	3	0	98308	98354	181039	181085	3.34e-11	71.3
NC058313.1	MZ328723.1	93.617	47	3	0	210909	210955	181039	181085	3.34e-11	71.3
NC058313.1	MZ328723.1	93.617	47	3	0	323074	323120	181039	181085	3.34e-11	71.3
NC058313.1	MZ328723.1	100	38	0	0	126301	126338	201736	201773	3.34e-11	71.3
NC058313.1	MZ328723.1	97.5	40	1	0	1803	1842	135520	135559	1.2e-10	69.4
NC058313.1	MZ328723.1	97.5	40	1	0	100561	100600	135520	135559	1.2e-10	69.4
NC058313.1	MZ328723.1	97.5	40	1	0	113994	114033	210165	210126	1.2e-10	69.4
NC058313.1	MZ328723.1	100	36	0	0	316083	316118	30822	30787	4.32e-10	67.6
NC058313.1	MZ328723.1	100	36	0	0	316083	316118	159525	159560	4.32e-10	67.6
NC058313.1	MZ328723.1	100	36	0	0	12177	12212	190479	190514	4.32e-10	67.6
NC058313.1	MZ328723.1	100	36	0	0	235347	235382	190514	190479	4.32e-10	67.6
NC058313.1	MZ328723.1	95.238	42	0	2	261545	261586	86081	86120	1.55e-09	65.8
NC058313.1	MZ328723.1	97.368	38	1	0	149939	149976	117117	117080	1.55e-09	65.8
NC058313.1	MZ328723.1	97.368	38	1	0	13993	14030	117662	117699	1.55e-09	65.8
NC058313.1	MZ328723.1	97.368	38	1	0	233529	233566	117699	117662	1.55e-09	65.8
NC058313.1	MZ328723.1	97.297	37	1	0	295917	295953	105886	105850	5.59e-09	63.9
NC058313.1	MZ328723.1	100	33	0	0	126479	126511	23547	23515	2.01e-08	62.1
NC058313.1	MZ328723.1	97.222	36	1	0	332975	333010	27665	27630	2.01e-08	62.1
NC058313.1	MZ328723.1	97.222	36	1	0	298503	298538	27665	27630	2.01e-08	62.1
NC058313.1	MZ328723.1	97.222	36	1	0	153	188	29848	29883	2.01e-08	62.1
NC058313.1	MZ328723.1	97.222	36	1	0	98911	98946	29848	29883	2.01e-08	62.1
NC058313.1	MZ328723.1	97.222	36	1	0	211512	211547	29848	29883	2.01e-08	62.1
NC058313.1	MZ328723.1	97.222	36	1	0	323677	323712	29848	29883	2.01e-08	62.1
NC058313.1	MZ328723.1	97.222	36	1	0	36012	36047	29883	29848	2.01e-08	62.1
NC058313.1	MZ328723.1	97.222	36	1	0	36012	36047	160464	160499	2.01e-08	62.1
NC058313.1	MZ328723.1	97.222	36	1	0	323677	323712	160499	160464	2.01e-08	62.1
NC058313.1	MZ328723.1	97.222	36	1	0	211512	211547	160499	160464	2.01e-08	62.1
NC058313.1	MZ328723.1	97.222	36	1	0	98911	98946	160499	160464	2.01e-08	62.1
NC058313.1	MZ328723.1	97.222	36	1	0	153	188	160499	160464	2.01e-08	62.1
NC058313.1	MZ328723.1	97.222	36	1	0	298503	298538	162682	162717	2.01e-08	62.1
NC058313.1	MZ328723.1	97.222	36	1	0	332975	333010	162682	162717	2.01e-08	62.1
NC058313.1	MZ328723.1	92.857	42	3	0	126470	126511	166791	166832	2.01e-08	62.1
NC058313.1	MZ328723.1	100	33	0	0	309265	309297	179670	179638	2.01e-08	62.1
NC058313.1	MZ328723.1	84.127	63	10	0	38841	38903	226515	226453	2.01e-08	62.1
NC058313.1	MZ328723.1	84.127	63	10	0	368572	368634	226453	226515	2.01e-08	62.1
NC058313.1	MZ328723.1	100	31	0	0	276782	276812	69689	69659	2.6e-07	58.4
NC058313.1	MZ328723.1	100	31	0	0	125392	125422	169920	169950	2.6e-07	58.4
NC058313.1	MZ328723.1	94.737	38	1	1	97662	97698	188809	188846	2.6e-07	58.4
NC058313.1	MZ328723.1	94.737	38	1	1	210263	210299	188809	188846	2.6e-07	58.4
NC058313.1	MZ328723.1	94.737	38	1	1	322428	322464	188809	188846	2.6e-07	58.4
NC058313.1	MZ328723.1	100	31	0	0	330953	330983	193065	193035	2.6e-07	58.4
NC058313.1	MZ328723.1	100	30	0	0	285986	286015	112474	112445	9.35e-07	56.5
NC058313.1	MZ328723.1	100	30	0	0	112679	112708	112474	112445	9.35e-07	56.5
NC058313.1	MZ328723.1	89.362	47	1	4	150028	150073	116531	116574	9.35e-07	56.5
NC058313.1	MZ328723.1	100	30	0	0	165484	165513	171663	171692	9.35e-07	56.5
NC058313.1	MZ328723.1	97.059	34	0	1	370426	370458	212938	212905	9.35e-07	56.5
NC058313.1	MZ328723.1	97.059	34	0	1	37017	37049	212905	212938	9.35e-07	56.5
NC058313.1	MZ328723.1	100	30	0	0	343504	343533	230595	230566	9.35e-07	56.5
NC058313.1	MZ328723.1	100	30	0	0	63941	63970	230566	230595	9.35e-07	56.5
NC058313.1	MZ328723.1	100	29	0	0	5718	5746	30794	30822	3.36e-06	54.7
NC058313.1	MZ328723.1	100	29	0	0	104476	104504	30794	30822	3.36e-06	54.7
NC058313.1	MZ328723.1	100	29	0	0	204844	204872	81326	81298	3.36e-06	54.7
NC058313.1	MZ328723.1	100	29	0	0	92243	92271	81326	81298	3.36e-06	54.7
NC058313.1	MZ328723.1	100	29	0	0	165665	165693	147156	147128	3.36e-06	54.7
NC058313.1	MZ328723.1	100	29	0	0	104476	104504	159553	159525	3.36e-06	54.7
NC058313.1	MZ328723.1	100	29	0	0	5718	5746	159553	159525	3.36e-06	54.7

## Sheet: Sheet4
Table S4 The mitochondrial genome used for phylogenetic tree.
Apiales	Angelica dahurica	In this research
	Apium graveolens strain L.+W99A mitochondrion, complete genome	NC_058313.1
	Bupleurum chinense cultivar DC mitochondrion, complete genome	OK166971.1
	Daucus carota subsp. sativus mitochondrion, complete genome	NC_017855.1
	Ferula sinkiangensis mitochondrion, complete genome	OK585063.1
	Panax ginseng cultivar Jakyung mitochondrion, complete genome	MZ389476.1
	Panax quinquefolius mitochondrion, complete genome	NC_067574.1
	Saposhnikovia divaricata mitochondrion, complete genome	NC_058846.1
	Apium leptophyllum mitochondrion, complete genome	MZ328723.1
	Cuminum cyminum mitochondrion, complete genome	NC_072550.1
	Coriandrum sativum mitochondrion , complete genome	MW477237_8.1
Dipsacales	Viburnum chinshanense, complete sequence	OP974165_6.1
	Triosteum pinnatifidum mitochondrion, complete genome	NC_064333.1
	Lonicera japonica mitochondrion, complete genome	MZ504724.1
Asterales	Arctium tomentosum mitochondrion, complete genome	NC_058643.1
	Ageratum conyzoides mitochondrion, complete genome	NC_053927.1
	Bidens tripartita mitochondrion, complete genome	NC_062671.1
	Chrysanthemum boreale mitochondrion, complete genome	NC_039757.1
	Codonopsis lanceolata mitochondrion, complete genome	NC_037949.1
	Helianthus annuus mitochondrion, complete genome	NC_023337.1
	Diplostephium hartwegii voucher TEX:Vargas 456 mitochondrion, complete genome	NC_034354.1
	Lactuca sativa cultivar Salinas mitochondrion, complete genome	NC_042756.1
	Saussurea costus mitochondrion, complete genome	NC_059793.1
	Carthamus tinctorius mitochondrion, complete genome	NC_066808.1
	Cichorium intybus mitochondrion, complete genome	NC_069590.1
	Taraxacum mongolicum mitochondrion, complete genome	NC_067879.1
	Platycodon grandiflorus mitochondrion, complete genome	NC_035958.1
Solanales	Solanum aethiopicum isolate NN4 mitochondrion, complete genome	NC_050335.1
	Nicotiana tabacum mitochondrion, complete genome	NC_006581.1

## Sheet: Sheet5
Table S5 The predicted editing-RNA events in mitochondrial genome.
gene	Base position	Amino position	Codon change	Amino change	Left motifs	Edited site	Right motifs	Probability
atp1	1039	347	CCC->UCC	Pro->Ser	ATATTCCCACCAATGTGATC	C	CCATTACTGATGGACAAATC	1
atp1	1064	355	UCG->UUG	Ser->Leu	TACTGATGGACAAATCTGTT	C	GGAAACAGAGCTCTTTTATC	0.999
atp1	1178	393	UCA->UUA	Ser->Leu	GAAACAAGTCTGCGGTAGTT	C	AAAACTTGAATTGGCACAAT	1
atp1	1216	406	CUU->UUU	Leu->Phe	AATATCGCGAAGTGGCCGCC	C	TTGCTCAATTTGGGTCAGAC	0.998
atp1	1292	431	CCG->CUG	Pro->Leu	TGCAAGGCTTACAGAAGTAC	C	GAAACAACCACAATATGCAC	0.999
atp1	1490	497	CCA->CUA	Pro->Leu	TAACGAAAGAAAGATGGAAC	C	AGATGCATTCTTAAAAGAAA	1
atp4	56	19	CCA->CUA	Pro->Leu	GATGCTATTTGCTGCTATTC	C	ATCTATTTGTGCATCAAGTT	1
atp4	59	20	UCU->UUU	Ser->Phe	GCTATTTGCTGCTATTCCAT	C	TATTTGTGCATCAAGTTCGA	0.997
atp4	71	24	UCA->UUA	Ser->Leu	TATTCCATCTATTTGTGCAT	C	AAGTTCGAAGAAGATCTCAA	0.995
atp4	89	30	UCA->UUA	Ser->Leu	ATCAAGTTCGAAGAAGATCT	C	AATCTATAATGAAGAAATGA	1
atp4	118	40	CGU->UGU	Arg->Cys	ATGAAGAAATGATAGTAGCT	C	GTTGTTTTATAGGCTTTATC	0.974
atp4	215	72	UCG->UUG	Ser->Leu	CCAGGCTATTCAGGAAGAAT	C	GCAGCAATTCCCCAATCCTA	0.998
atp4	227	76	CCC->CUC	Pro->Leu	GGAAGAATCGCAGCAATTCC	C	CAATCCTAACGAAGTAGTTC	0.999
atp4	248	83	CCU->CUU	Pro->Leu	CAATCCTAACGAAGTAGTTC	C	TCCGGAATCCAATGAACAAC	1
atp4	250	84	CCG->UUG	Pro->Leu	ATCCTAACGAAGTAGTTCCT	C	CGGAATCCAATGAACAACAA	0.903
atp4	251	84	CCG->UUG	Pro->Leu	TCCTAACGAAGTAGTTCCTC	C	GGAATCCAATGAACAACAAC	1
atp4	395	132	UCA->UUA	Ser->Leu	CCGAAACCTAAATGTTAAGT	C	AGCAACACTTCCAAATGCCA	0.999
atp4	407	136	CCA->CUA	Pro->Leu	TGTTAAGTCAGCAACACTTC	C	AAATGCCACTTCTTCCCGCC	0.99
atp4	416	139	ACU->AUU	Thr->Ile	AGCAACACTTCCAAATGCCA	C	TTCTTCCCGCCGCATCCGTC	0.983
atp6	37	13	CCC->UCC	Pro->Ser	TGTATTTCTCATTCACAAAT	C	CCTCTTTGTTTATGCTACTC	0.998
atp6	116	39	UCA->UUA	Ser->Leu	TAAAAACGGAGGAGGAAACT	C	AGTACCAAATGCTTGGCAAT	0.999
atp6	167	56	CCG->CUG	Pro->Leu	GCTTATTTATGATTTCGTGC	C	GAACCCGGTAAACGAACAAA	0.999
atp6	173	58	CCG->CUG	Pro->Leu	TTATGATTTCGTGCCGAACC	C	GGTAAACGAACAAATAGGTG	0.998
atp6	224	75	UCC->UUC	Ser->Phe	AAATGTTAAACAAAAGTTTT	C	CCCTCGCATCTCGGTCACTT	0.995
atp6	229	77	CGC->UGC	Arg->Cys	TTAAACAAAAGTTTTCCCCT	C	GCATCTCGGTCACTTTTACT	0.999
atp6	236	79	UCG->UUG	Ser->Leu	AAAGTTTTCCCCTCGCATCT	C	GGTCACTTTTACTTTTTCGT	0.983
atp6	254	85	UCG->UUG	Ser->Leu	CTCGGTCACTTTTACTTTTT	C	GTTCTTTCGTAATCCACAGG	0.991
atp6	262	88	CGU->UGU	Arg->Cys	CTTTTACTTTTTCGTTCTTT	C	GTAATCCACAGGGTATGATA	0.998
atp6	269	90	CCA->CUA	Pro->Leu	TTTTTCGTTCTTTCGTAATC	C	ACAGGGTATGATACCTTATA	0.998
atp6	401	134	UCA->UUA	Ser->Leu	GCTTCATTTTTTAAGCTTTT	C	ATTACCCGCAGGAGTCCCAC	1
atp6	460	154	CCU->UCU	Pro->Ser	TAGTACTCCTTGAGCTAATC	C	CTCATTGTTTTCGCGCATTA	0.999
atp6	463	155	CAU->UAU	His->Tyr	TACTCCTTGAGCTAATCCCT	C	ATTGTTTTCGCGCATTAAGC	1
atp6	485	162	UCA->UUA	Ser->Leu	TTGTTTTCGCGCATTAAGCT	C	AGGAATACGTTTATTTGCTA	0.999
atp6	527	176	UCA->UUA	Ser->Leu	TATGATGGCCGGTCATAGTT	C	AGTAAAGATTTTAAGTGGGT	1
atp6	635	212	CCG->CUG	Pro->Leu	AGTTCTTGCATTAACCGGTC	C	GGAATTAGGTGTAGCTATAT	0.999
atp6	656	219	UCA->UUA	Ser->Leu	GGAATTAGGTGTAGCTATAT	C	ACAAGCTCATGTTTCTACAA	0.998
atp6	664	222	CAU->UAU	His->Tyr	GTGTAGCTATATCACAAGCT	C	ATGTTTCTACAATCTCAATC	0.993
atp6	671	224	UCU->UUU	Ser->Phe	TATATCACAAGCTCATGTTT	C	TACAATCTCAATCTGTATTT	0.994
atp6	680	227	UCA->UUA	Ser->Leu	AGCTCATGTTTCTACAATCT	C	AATCTGTATTTACTTGAATG	1
atp6	707	236	ACA->AUA	Thr->Ile	TATTTACTTGAATGATGCTA	C	AAATCTCCATCAAAGTGAAG	0.999
atp6	718	240	CAA->UAA	Gln->End	ATGATGCTACAAATCTCCAT	C	AAAGTGAAGTGGTTATTTAT	0.988
atp8	47	16	UCA->UUA	Ser->Leu	TTTCACACAATTTTTCTGGT	C	ATGCCTTTTCCTCTTTACTT	0.995
atp8	58	20	CUC->UUC	Leu->Phe	TTTTCTGGTCATGCCTTTTC	C	TCTTTACTTTCTATATTGCC	0.993
atp8	240	80	UCC->UCU	Ser->Ser	GGTGTATCCTATATGTACTC	C	AGTTTATTCGAAGTATCCCA	0.99
atp8	452	151	CCA->CUA	Pro->Leu	CATAACGCTAATCCATGTTC	C	ACACGGCCAAAAAAGCTTCG	0.995
atp9	20	7	UCA->UUA	Ser->Leu	TATGTTAGAAGGTGCAAAAT	C	AATAGGTGCCGGAGCTGCTA	1
atp9	205	69	CUG->UUG	Leu->Leu	TTGCTCTAATGATGGCTTTT	C	TGATCTTATCTGTATTCCAA	0.971
atp9	215	72	UCU->UUU	Ser->Phe	GATGGCTTTTCTGATCTTAT	C	TGTATTCCAAATTAAAAATA	0.996
ccmB	43	15	CCC->UCC	Pro->Ser	TATATCATAAACAGATCTTC	C	CCTCCACACCAATCACGAGT	0.995
ccmB	80	27	UCG->UUG	Ser->Leu	GAGTTTTTCTCTATTCCTCT	C	GTATATCGTCGTAACACCCT	0.972
ccmB	87	29	AUC->AUU	Ile->Ile	TCTCTATTCCTCTCGTATAT	C	GTCGTAACACCCTTAATGCT	0.987
ccmB	128	43	UCA->UUA	Ser->Leu	AGGTTTTGAAAAAGACTTTT	C	ATGTCATTCCCATTTAGGTC	0.998
ccmB	137	46	UCC->UUC	Ser->Phe	AAAAGACTTTTCATGTCATT	C	CCATTTAGGTCCGATTCGGA	0.988
ccmB	148	50	CCG->UUG	Pro->Leu	CATGTCATTCCCATTTAGGT	C	CGATTCGGATCCCTCCGCTG	0.994
ccmB	149	50	CCG->UUG	Pro->Leu	ATGTCATTCCCATTTAGGTC	C	GATTCGGATCCCTCCGCTGT	0.993
ccmB	154	52	CGG->UGG	Arg->Trp	ATTCCCATTTAGGTCCGATT	C	GGATCCCTCCGCTGTTTCCT	0.986
ccmB	160	54	CCU->UCU	Pro->Ser	ATTTAGGTCCGATTCGGATC	C	CTCCGCTGTTTCCTTTTCCT	0.958
ccmB	164	55	CCG->CUG	Pro->Leu	AGGTCCGATTCGGATCCCTC	C	GCTGTTTCCTTTTCCTTCCG	0.936
ccmB	172	58	CCU->UCU	Pro->Ser	TTCGGATCCCTCCGCTGTTT	C	CTTTTCCTTCCGCACCTTTT	0.99
ccmB	179	60	CCU->CUU	Pro->Leu	CCCTCCGCTGTTTCCTTTTC	C	TTCCGCACCTTTTCCTCGAA	0.933
ccmB	193	65	CCU->UUU	Pro->Phe	CTTTTCCTTCCGCACCTTTT	C	CTCGAAATGATAAAGAAGAT	0.944
ccmB	194	65	CCU->UUU	Pro->Phe	TTTTCCTTCCGCACCTTTTC	C	TCGAAATGATAAAGAAGATG	0.994
ccmB	304	102	CGU->UGU	Arg->Cys	ACTGGGTTATTCAAATAAGT	C	GTGTTTTCCGTGGTTTTCCC	0.993
ccmB	313	105	CGU->UGU	Arg->Cys	TTCAAATAAGTCGTGTTTTC	C	GTGGTTTTCCCATGTTACAA	0.999
ccmB	338	113	CCG->CUG	Pro->Leu	TTTTCCCATGTTACAACTTC	C	GTACCAATTCGGTCGATCCG	0.997
ccmB	367	123	CGG->UGG	Arg->Trp	TCGGTCGATCCGGAATGGAT	C	GGTTAAACATTCCATTAGGG	0.979
ccmB	379	127	CCA->UUA	Pro->Leu	GAATGGATCGGTTAAACATT	C	CATTAGGGAGCCTGGTCTTG	0.919
ccmB	380	127	CCA->UUA	Pro->Leu	AATGGATCGGTTAAACATTC	C	ATTAGGGAGCCTGGTCTTGA	0.999
ccmB	424	142	CGU->UGU	Arg->Cys	TTCTGTGTGGTATTCATTCT	C	GTTCGGCTCTTGGAATCACA	0.994
ccmB	428	143	UCG->UUG	Ser->Leu	GTGTGGTATTCATTCTCGTT	C	GGCTCTTGGAATCACATCCA	0.996
ccmB	467	156	UCG->UUG	Ser->Leu	CAGCAGTGGTTGGAACAGCT	C	GCAAAATCCAACCACTTCAC	0.975
ccmB	475	159	CCA->UUA	Pro->Leu	GTTGGAACAGCTCGCAAAAT	C	CAACCACTTCACCTACTTCA	0.997
ccmB	476	159	CCA->UUA	Pro->Leu	TTGGAACAGCTCGCAAAATC	C	AACCACTTCACCTACTTCAT	0.996
ccmB	485	162	UCA->UUA	Ser->Leu	CTCGCAAAATCCAACCACTT	C	ACCTACTTCATTGCCCCCAA	0.985
ccmB	494	165	UCA->UUA	Ser->Leu	TCCAACCACTTCACCTACTT	C	ATTGCCCCCAACCCTTTCTT	0.985
ccmB	502	168	CCA->UUA	Pro->Leu	CTTCACCTACTTCATTGCCC	C	CAACCCTTTCTTGTACCTCT	0.948
ccmB	503	168	CCA->UUA	Pro->Leu	TTCACCTACTTCATTGCCCC	C	AACCCTTTCTTGTACCTCTA	0.982
ccmB	512	171	UCU->UUU	Ser->Phe	TTCATTGCCCCCAACCCTTT	C	TTGTACCTCTATTGAAACAG	0.976
ccmB	551	184	UCA->UUA	Ser->Leu	AGAATGGTTTCATGTTCTTT	C	ATCGATTGGTTATTCCTCTT	0.997
ccmB	554	185	UCG->UUG	Ser->Leu	ATGGTTTCATGTTCTTTCAT	C	GATTGGTTATTCCTCTTCGT	0.984
ccmB	566	189	UCC->UUC	Ser->Phe	TCTTTCATCGATTGGTTATT	C	CTCTTCGTTTGTATCTCTTT	0.985
ccmB	569	190	UCU->UUU	Ser->Phe	TTCATCGATTGGTTATTCCT	C	TTCGTTTGTATCTCTTTCTC	0.988
ccmB	572	191	UCG->UUG	Ser->Leu	ATCGATTGGTTATTCCTCTT	C	GTTTGTATCTCTTTCTCCAA	0.998
ccmB	587	196	UCU->UUU	Ser->Phe	CTCTTCGTTTGTATCTCTTT	C	TCCAATTTTGGTCTCGATTA	0.999
ccmB	611	204	UCA->UUA	Ser->Leu	AATTTTGGTCTCGATTAGTT	C	ACAAGATTGAATGGCCAATT	0.992
ccmC	5	2	UCC->UUC	Ser->Phe	AGGACCAAAATCTCACATGT	C	CGTTTCGTTATTACAACCTT	0.978
ccmC	76	26	CGG->UGG	Arg->Trp	CGAAAATTCTCATTGGATCT	C	GGTTGTTCTTAACAGCGATG	0.999
ccmC	103	35	CAU->UAU	His->Tyr	TCTTAACAGCGATGGCTATT	C	ATTTAAGTCTTCGGGTAGCA	0.999
ccmC	115	39	CGG->UGG	Arg->Trp	TGGCTATTCATTTAAGTCTT	C	GGGTAGCACCACTAGATCTT	0.991
ccmC	133	45	CUU->UUU	Leu->Phe	TTCGGGTAGCACCACTAGAT	C	TTCAACAAGGTGGAAATTCT	0.987
ccmC	161	54	CCG->CUG	Pro->Leu	AGGTGGAAATTCTCGTATTC	C	GTATGTACATGTTCCTGCGG	1
ccmC	179	60	GCG->GUG	Ala->Val	TCCGTATGTACATGTTCCTG	C	GGCTCGGATGAGTATTATTG	0.997
ccmC	184	62	CGG->UGG	Arg->Trp	ATGTACATGTTCCTGCGGCT	C	GGATGAGTATTATTGTTTAT	0.983
ccmC	281	94	ACA->AUA	Thr->Ile	TCGCTCTTCCGGAACCGGTA	C	AGAAATGGGTGCTTTTTCTA	0.976
ccmC	299	100	UCU->UUU	Ser->Phe	TACAGAAATGGGTGCTTTTT	C	TACGTTGTTTACCTTAGTTA	0.993
ccmC	331	111	CGG->UGG	Arg->Trp	CCTTAGTTACTGGGGGGTTT	C	GGGGAAGACCTATGTGGGGC	0.999
ccmC	358	120	CGG->UGG	Arg->Trp	GACCTATGTGGGGCACCTTT	C	GGGTGTGGGATGCTCGTTTA	0.998
ccmC	395	132	UCG->UUG	Ser->Leu	TTTAACTTCTGTATTCATCT	C	GTTCCTTATTTACCTGGGTG	0.998
ccmC	399	133	UUC->UUU	Phe->Phe	ACTTCTGTATTCATCTCGTT	C	CTTATTTACCTGGGTGCACT	0.993
ccmC	400	134	CUU->UUU	Leu->Phe	CTTCTGTATTCATCTCGTTC	C	TTATTTACCTGGGTGCACTG	0.999
ccmC	421	141	CGU->UGU	Arg->Cys	TTATTTACCTGGGTGCACTG	C	GTTTTCAAAAGCTTTCTGTC	0.999
ccmC	446	149	CCG->CUG	Pro->Leu	TCAAAAGCTTTCTGTCGAAC	C	GGCTCCTATTTCAATCCGTG	0.996
ccmC	451	151	CCU->UCU	Pro->Ser	AGCTTTCTGTCGAACCGGCT	C	CTATTTCAATCCGTGTTGGA	0.997
ccmC	458	153	UCA->UUA	Ser->Leu	TGTCGAACCGGCTCCTATTT	C	AATCCGTGTTGGACCGATCG	0.995
ccmC	463	155	CGU->UGU	Arg->Cys	AACCGGCTCCTATTTCAATC	C	GTGTTGGACCGATCGATATA	0.991
ccmC	473	158	CCG->CUG	Pro->Leu	TATTTCAATCCGTGTTGGAC	C	GATCGATATACCAATAATCA	0.999
ccmC	497	166	UCU->UUU	Ser->Phe	CGATATACCAATAATCAAGT	C	TTCGGTCAACTGGTGGAATA	0.999
ccmC	521	174	UCG->UUG	Ser->Leu	GGTCAACTGGTGGAATACAT	C	GCATCAACCTGGGAGCATTA	0.997
ccmC	548	183	UCU->UUU	Ser->Phe	ACCTGGGAGCATTAGCCGAT	C	TGGTACATCAATACATGTTC	0.994
ccmC	568	190	CCU->UCU	Pro->Ser	CTGGTACATCAATACATGTT	C	CTATGCCCATTCCAATCTTG	0.999
ccmC	575	192	CCC->CUC	Pro->Leu	ATCAATACATGTTCCTATGC	C	CATTCCAATCTTGTCTAACT	0.998
ccmC	605	202	UCC->UUC	Ser->Phe	CTTGTCTAACTTTGCTAACT	C	CCCCTTCTCAACCCGTATCT	1
ccmC	608	203	CCC->CUC	Pro->Leu	GTCTAACTTTGCTAACTCCC	C	CTTCTCAACCCGTATCTTGT	1
ccmC	614	205	UCA->UUA	Ser->Leu	CTTTGCTAACTCCCCCTTCT	C	AACCCGTATCTTGTTCGTTC	0.986
ccmC	619	207	CGU->UGU	Arg->Cys	CTAACTCCCCCTTCTCAACC	C	GTATCTTGTTCGTTCTGGAA	0.98
ccmC	624	208	AUC->AUU	Ile->Ile	TCCCCCTTCTCAACCCGTAT	C	TTGTTCGTTCTGGAAACACG	0.965
ccmC	650	217	CCU->CUU	Pro->Leu	CGTTCTGGAAACACGTCTTC	C	TATTCCATCTTTTCTCGAAT	0.99
ccmC	656	219	CCA->CUA	Pro->Leu	GGAAACACGTCTTCCTATTC	C	ATCTTTTCTCGAATCTTCTT	0.994
ccmFC	38	13	UCC->UUC	Ser->Phe	CTTTTTCTTTTTCATTACTT	C	CATGGTCGTGCCTCGTGGCA	0.998
ccmFC	50	17	CCU->CUU	Pro->Leu	CATTACTTCCATGGTCGTGC	C	TCGTGGCACGGCAGCGCCCG	0.999
ccmFC	52	18	CGU->UGU	Arg->Cys	TTACTTCCATGGTCGTGCCT	C	GTGGCACGGCAGCGCCCGTA	0.984
ccmFC	103	35	CCC->UCC	Pro->Ser	GGTTCGTCAGTAGAGATGTT	C	CCACAGGTGCCCCTTCTTCC	0.999
ccmFC	119	40	UCU->UUU	Ser->Phe	TGTTCCCACAGGTGCCCCTT	C	TTCCAATGGTACTATAATTC	0.987
ccmFC	122	41	UCC->UUC	Ser->Phe	TCCCACAGGTGCCCCTTCTT	C	CAATGGTACTATAATTCCTA	1
ccmFC	146	49	CCU->CUU	Pro->Leu	TGGTACTATAATTCCTATTC	C	TATCCCTTCATTCCCTCTTT	0.992
ccmFC	151	51	CCU->UCU	Pro->Ser	CTATAATTCCTATTCCTATC	C	CTTCATTCCCTCTTTTGGTC	0.993
ccmFC	155	52	UCA->UUA	Ser->Leu	AATTCCTATTCCTATCCCTT	C	ATTCCCTCTTTTGGTCTATC	0.941
ccmFC	310	104	CGC->UGC	Arg->Cys	GAGCTAGAAACGCCTTATTT	C	GCTTCGTTCCCGTTTTTCAT	0.992
ccmFC	391	131	CGU->UGU	Arg->Cys	AATCTTTCTGCGGTGTGCTC	C	GTTTACTATTCTTTCGTACT	0.999
ccmFC	406	136	CGU->UGU	Arg->Cys	TGCTCCGTTTACTATTCTTT	C	GTACTTTCTTCTCTTTACCA	0.998
ccmFC	878	293	UCU->UUU	Ser->Phe	TCATTTACATGGACCCACTT	C	TCATTCCATTTGTGGGAATT	0.997
ccmFC	1139	380	CCA->CUA	Pro->Leu	AGTGGCTATACATACAAATC	C	ATTTACGGATCTATATGCTC	0.997
ccmFC	1159	387	CCG->UUG	Pro->Leu	CATTTACGGATCTATATGCT	C	CGATTGGAACTGGAAGTTCC	0.995
ccmFC	1160	387	CCG->UUG	Pro->Leu	ATTTACGGATCTATATGCTC	C	GATTGGAACTGGAAGTTCCA	0.998
ccmFC	1234	412	CGG->UGG	Arg->Trp	TTCCTTTTCTTTTTTTTATT	C	GGATCGGATTTCTGTTGGCT	0.993
ccmFC	1268	423	UCG->UUG	Ser->Leu	GTTGGCTTCGTTGGGGGGCT	C	GCATAGTTTGTTACGTCAGC	0.985
ccmFN	38	13	CCG->CUG	Pro->Leu	GTTTCATTATTCGTTATTTC	C	GGGTCTTTTCGTTGCATTCA	0.99
ccmFN	137	46	UCG->UUG	Ser->Leu	TCTTTCTTTCCTTGGTCTTT	C	GTTCCGTCATATTCCTAATA	0.981
ccmFN	142	48	CGU->UGU	Arg->Cys	CTTTCCTTGGTCTTTCGTTC	C	GTCATATTCCTAATAACTTA	0.987
ccmFN	151	51	CCU->UCU	Pro->Ser	GTCTTTCGTTCCGTCATATT	C	CTAATAACTTATCCAATTAC	0.99
ccmFN	248	83	UCA->UUA	Ser->Leu	TCATGAGGGTAGTATTTTAT	C	ATGGTGTCGGATCCTAAGTT	0.999
ccmFN	256	86	CGG->UGG	Arg->Trp	GTAGTATTTTATCATGGTGT	C	GGATCCTAAGTTTTTATGGA	0.999
ccmFN	283	95	CUU->UUU	Leu->Phe	TAAGTTTTTATGGATTCCTT	C	TTTGTTACCGGGGTCGACCC	0.995
ccmFN	365	122	UCG->UUG	Ser->Leu	TCTTTTTTATTCCTTTGTCT	C	GAACTTCGTGAAGAACTCCA	0.965
ccmFN	372	124	UUC->UUU	Phe->Phe	TATTCCTTTGTCTCGAACTT	C	GTGAAGAACTCCATTCTATC	0.989
ccmFN	713	238	CCU->CUU	Pro->Leu	CATTGCTTTGTTTTTCTCTC	C	TTTCCTATCAGCGAGTTCCG	0.999
ccmFN	722	241	UCA->UUA	Ser->Leu	GTTTTTCTCTCCTTTCCTAT	C	AGCGAGTTCCGACCCCTTTG	0.993
ccmFN	760	254	CGU->UGU	Arg->Cys	TTGTTCGAAATTTGTTCGTT	C	GTACCGAACCGCTTGCAGAA	0.991
ccmFN	782	261	UCA->UUA	Ser->Leu	TACCGAACCGCTTGCAGAAT	C	AAATCCTGTTCCACAAGATC	0.981
ccmFN	794	265	CCA->CUA	Pro->Leu	TGCAGAATCAAATCCTGTTC	C	ACAAGATCCTATATCAGCTA	0.999
ccmFN	809	270	UCA->UUA	Ser->Leu	TGTTCCACAAGATCCTATAT	C	AGCTATACATCCTCCTTGCA	0.991
ccmFN	958	320	CGC->UGC	Arg->Cys	AAAAGAATGGAACGTTGTTT	C	GCTCTGCTGGATGCGTCGGA	0.994
ccmFN	999	333	CUC->CUU	Leu->Leu	TCCCGTATAACAAGCGAGCT	C	TTTACCCTCAAATTCAAACA	0.921
ccmFN	1276	426	CGG->UGG	Arg->Trp	GAATTTGGATCTTGACATGT	C	GGTGGTTTTTAACCGTAGGC	0.992
ccmFN	1304	435	CCA->CUA	Pro->Leu	TTTAACCGTAGGCATTTTGC	C	AGGAAGTTGGTGGGCTCATC	1
ccmFN	1321	441	CAU->UAU	His->Tyr	TGCCAGGAAGTTGGTGGGCT	C	ATCATGAATTAGGTCGGGGT	1
ccmFN	1336	446	CGG->UGG	Arg->Trp	GGGCTCATCATGAATTAGGT	C	GGGGTGGCTGGTGGTTTCGG	0.999
ccmFN	1354	452	CGG->UGG	Arg->Trp	GTCGGGGTGGCTGGTGGTTT	C	GGGACCCCGTAGAAAATGCT	0.998
ccmFN	1387	463	CGG->UGG	Arg->Trp	AAAATGCTTCTTTTATGCCT	C	GGGTATTAGCCACAGCTCGT	1
ccmFN	1405	469	CGU->UGU	Arg->Cys	CTCGGGTATTAGCCACAGCT	C	GTATTCATTCAGTAATTCTA	0.996
ccmFN	1448	483	UCG->UUG	Ser->Leu	CCTTCTTCATTCTTGGACCT	C	GTTTCTTAATATTGTGACTC	0.999
ccmFN	1468	490	CUU->UUU	Leu->Phe	CGTTTCTTAATATTGTGACT	C	TTCCATGCTGTGTCTCAGGA	0.998
ccmFN	1472	491	CCA->CUA	Pro->Leu	TCTTAATATTGTGACTCTTC	C	ATGCTGTGTCTCAGGAACCT	0.995
ccmFN	1484	495	UCA->UUA	Ser->Leu	GACTCTTCCATGCTGTGTCT	C	AGGAACCTCTTCAATACGGT	1
ccmFN	1493	498	UCU->UUU	Ser->Phe	ATGCTGTGTCTCAGGAACCT	C	TTCAATACGGTCCGGATTGC	0.998
ccmFN	1519	507	CCC->UCC	Pro->Ser	TACGGTCCGGATTGCTAGCT	C	CCGTTCATAGTTTTGCTACA	0.999
cob	118	40	CCG->UCG	Pro->Ser	ATTATTGGGCGGGGTTCGGC	C	CGTTAGCTGGTATTTGTTTA	1
cob	286	96	CUC->UUC	Leu->Phe	CTAATGGGGCAAGTATGTTT	C	TCATTGTGGTTCACTTTCAT	1
cob	298	100	CAC->UAC	His->Tyr	GTATGTTTCTCATTGTGGTT	C	ACTTTCATATGTTTCGTAGT	0.996
cob	358	120	CGG->UGG	Arg->Trp	GCAGTCCTAGGGAATTTGTT	C	GGTGTAGCGGAGTTGTAATC	0.997
cob	419	140	CCA->CUA	Pro->Leu	AGCTTTTATAGGATACGTAC	C	ACCTTGGGGTCAGATGAGCT	1
cob	680	227	UCU->UUU	Ser->Phe	ATATACGGATAAAATTGCTT	C	TTACCCTTATTATTATGTAA	0.987
cob	737	246	UCU->UUU	Ser->Phe	GGTAGCTTTTGCTATCTTTT	C	TTCCATTTTCATTTTTTATG	0.972
cob	808	270	CCC->UCC	Pro->Ser	ATATACCTGCTAATCCGATG	C	CCACCCCGCCTCATATTGTG	1
cob	853	285	CAU->UAU	His->Tyr	AATGGTATTTCCTACCGATC	C	ATGCCATTCTTCGTAGTATA	0.999
cob	908	303	CCA->CUA	Pro->Leu	AGGTGTAGCCGCAATAGCAC	C	AGTTTTTATATGTCTGTTGG	0.998
cob	1018	340	CGC->UGC	Arg->Cys	ATTTGTTGTTTTTGGCGGAT	C	GCTTACTACTAGGTTGGATC	0.947
cob	1087	363	CCU->UCU	Pro->Ser	TGACTATTGGACAAATTTCT	C	CTTTTGTCTTCTTCTTGTTC	0.965
cob	1127	376	CCG->CUG	Pro->Leu	CTTTGCCATAATGCCCATTC	C	GGGACGAGTTCAAAGAGAAA	0.954
cox1	2	1	ACG->AUG	Thr->Met	ACAAAAGAATCTCAATTTTA	C	GACAAATCTGGTCCGATGGC	0.986
cox1	15	5	GUC->GUU	Val->Val	AATTTTACGACAAATCTGGT	C	CGATGGCTGTTCTCAACTAA	0.991
cox1	242	81	UCU->UUU	Ser->Phe	GCCGGCGATGATAGGTGGAT	C	TGGTAATTGGTCTGTTCCGA	0.998
cox1	254	85	UCU->UUU	Ser->Phe	AGGTGGATCTGGTAATTGGT	C	TGTTCCGATTCTGATAGGTG	1
cox1	352	118	CCA->UCA	Pro->Ser	GTCTCTTGCTCCTATTAAGC	C	CAGCCTTAGTAGAAGTGGGT	0.998
cox1	443	148	UCA->UUA	Ser->Leu	TTCTGGAGGAGCAGTTGATT	C	AGCAATTTCTAGTCCTCATC	0.993
cox1	452	151	UCU->UUU	Ser->Phe	AGCAGTTGATTCAGCAATTT	C	TAGTCCTCATCTATCTGGTG	0.999
cox1	458	153	CCU->CUU	Pro->Leu	TGATTCAGCAATTTCTAGTC	C	TCATCTATCTGGTGTTTCAT	1
cox1	515	172	UCC->UUC	Ser->Phe	CAATTTTATAACAACTATCT	C	CAACATGCGTGGACCTGGAA	1
cox1	551	184	UCA->UUA	Ser->Leu	TGGAATGACTATGCATAGAT	C	ACCCCTATTTGTGTGGTCCG	1
cox1	590	197	CCA->CUA	Pro->Leu	CGTTCTAGTGACAGCATTCC	C	ACTTTTATTATCACTTCCGG	0.999
cox1	668	223	UCU->UUU	Ser->Phe	AAACTTTAATACAACCTTTT	C	TGATCCCGCTGGAGGGGGAG	0.999
cox1	715	239	CGG->UGG	Arg->Trp	TATTATACCAGCATCTCTTT	C	GGTTCTTCGGCCATCCAGAG	0.987
cox1	746	249	CCC->CUC	Pro->Leu	CCATCCAGAGGTGTATATTC	C	CATTCTGCCTGGATCCGGTA	0.998
cox1	761	254	UCC->UUC	Ser->Phe	TATTCCCATTCTGCCTGGAT	C	CGGTATCATAAGTCATATCG	0.996
cox1	1079	360	CCG->CUG	Pro->Leu	AGGACTCACTGGAATAGTTC	C	GGCAAATTCTGGGCTAGACA	1
cox1	1186	396	CAC->UAC	His->Tyr	TTGCTTTATTTGCAGGATTT	C	ACTATTGGGTAGGTAAAATC	1
cox1	1274	425	CCG->CUG	Pro->Leu	CACTTTTTTCGGGGTGAATC	C	GACCTTCTTTCCCATGCATT	0.998
cox1	1405	469	CGU->UGU	Arg->Cys	TATCCGTAGTTGGGATTTGT	C	GTTTCTTCGTGGTCGTAACA	1
cox1	1433	478	UCA->UUA	Ser->Leu	CGTGGTCGTAACAATCACTT	C	AAGCAGTGGAAACAACAAAA	0.997
cox1	1446	482	AAC->AAU	Asn->Asn	ATCACTTCAAGCAGTGGAAA	C	AACAAAAGATGCGCTCCAAG	0.982
cox1	1489	497	CCA->UCA	Pro->Ser	CTTGGGCTGTTGAACAGAAT	C	CAAACACACCGGAATGGATG	0.986
cox1	1499	500	CCG->CUG	Pro->Leu	TGAACAGAATCCAAACACAC	C	GGAATGGATGATACAAAGTC	0.988
cox2	74	25	UCU->UUU	Ser->Phe	GGAACCATGGCAATTAGGAT	C	TCAAGACGCAGCAACACCTA	1
cox2	164	55	UCA->UUA	Ser->Leu	TCTTATTTTGGTTTTCGTAT	C	ACGGATCTTAGTTCGCGCTT	0.999
cox2	166	56	CGG->UGG	Arg->Trp	TTATTTTGGTTTTCGTATCA	C	GGATCTTAGTTCGCGCTTTA	0.999
cox2	256	86	CGG->UGG	Arg->Trp	GAACTACTATCGAGATTCTT	C	GGACCATATTTCCTAGTATC	0.998
cox2	281	94	CCG->CUG	Pro->Leu	CATATTTCCTAGTATCATCC	C	GATGTTCATTGCTATACCAT	0.998
cox2	382	128	CGG->UGG	Arg->Trp	CTATTGGACATCAATGGTAT	C	GGACTTATGAGTATTCGGAC	0.999
cox2	446	149	ACG->AUG	Thr->Met	ACTCACTTTTGACAGTTATA	C	GATTCCAGAAGATGATCCAG	0.999
cox2	464	155	CCA->CUA	Pro->Leu	TACGATTCCAGAAGATGATC	C	AGAATTGGGGCAATCACGTT	0.991
cox2	479	160	UCA->UUA	Ser->Leu	TGATCCAGAATTGGGGCAAT	C	ACGTTTATTAGAAGTGGACA	0.998
cox2	547	183	CCU->UCU	Pro->Ser	ATCTACGTATTATTGTAACA	C	CTGCTGATGTACCTCATAGT	0.999
cox2	560	187	CCU->CUU	Pro->Leu	TGTAACACCTGCTGATGTAC	C	TCATAGTTGGGCTGTACCTT	0.996
cox2	584	195	UCA->UUA	Ser->Leu	TAGTTGGGCTGTACCTTCCT	C	AGGTGTAAAATGTGATGCTG	0.999
cox2	635	212	UCG->UUG	Ser->Leu	TTTAAATCAGATCTCTATTT	C	GGTACAACGAGAAGGAGTTT	0.999
cox2	701	234	ACG->AUG	Thr->Met	TGGAACTAATCATGCCTTTA	C	GCCTATCGTCGTAGAAGCTG	1
cox2	745	249	CGG->UGG	Arg->Trp	CTAGGAAAGATTATGGTTCT	C	GGGTATCCAATCAATTAATC	0.999
cox3	112	38	CCA->UCA	Pro->Ser	GAGGTGTGATGTACATGCAC	C	CATTTCAAGGGGGTGCAACA	1
cox3	245	82	CCU->CUU	Pro->Leu	CAAAGTCGTACAATTAGGAC	C	TCGATATGGTTTTATTCTGT	1
cox3	289	97	CUU->UUU	Leu->Phe	TCGTATCGGAGGTTATGTTC	C	TTTTTGCTCTTTTTTGGGCT	1
cox3	298	100	CUU->UUU	Leu->Phe	AGGTTATGTTCCTTTTTGCT	C	TTTTTTGGGCTTCTTCTCAT	0.998
cox3	311	104	UCU->UUU	Ser->Phe	TTTTGCTCTTTTTTGGGCTT	C	TTCTCATTCCTCTTTGGCAC	0.989
cox3	314	105	UCU->UUU	Ser->Phe	TGCTCTTTTTTGGGCTTCTT	C	TCATTCCTCTTTGGCACCTA	0.998
cox3	422	141	CCU->CUU	Pro->Leu	TCTTAATACCCTTATTCTCC	C	TTCATCCGGAGCTGCCGTAA	0.996
cox3	512	171	UCA->UUA	Ser->Leu	CGCTTTAGTAGCTACCGTTT	C	ACTGGCTCTAGTATTCACGG	1
cox3	566	189	UCC->UUC	Ser->Phe	GGAATATTATCAAGCACCCT	C	CACTATTTCGGATAGTATTT	1
cox3	754	252	CGG->UGG	Arg->Trp	GGCATTTTGTAGACGTGGTT	C	GGTTATTCCCATTTGTCTCT	1
cox3	764	255	CCA->CUA	Pro->Leu	AGACGTGGTTCGGTTATTCC	C	ATTTGTCTCTATCTATTGGT	1
matR	193	65	CCA->UCA	Pro->Ser	TCGACCGACATCGACTCATC	C	CAATCTTTAAGGAAGAGATC	0.994
matR	235	79	CCC->UUC	Pro->Phe	ACGATCCCAAGTTCTTTTAC	C	CCATTCAGAAAGTCTTTTCC	0.996
matR	236	79	CCC->UUC	Pro->Phe	CGATCCCAAGTTCTTTTACC	C	CATTCAGAAAGTCTTTTCCG	0.956
matR	326	109	CCA->CUA	Pro->Leu	TGTATTACTATCGGCCCTAC	C	AGGCAACATCTACCTACACA	0.983
matR	413	138	UCG->UUG	Ser->Leu	GATTGTTCAGAGAATCAGAT	C	GGTTCTATTAAAGACAGGTC	0.973
matR	1679	560	UCC->UUC	Ser->Phe	CGGAGACATCGTAAATTGGT	C	CGCGGGCATCGCGATAAGTC	0.996
matR	1700	567	CCU->CUU	Pro->Leu	CGCGGGCATCGCGATAAGTC	C	TCTGTCCTACTACAGGTGCC	0.999
matR	1720	574	CGU->UGU	Arg->Cys	CTCTGTCCTACTACAGGTGC	C	GTGACAACCTTTACCAAGTC	0.999
matR	1734	578	UAC->UAU	Tyr->Tyr	AGGTGCCGTGACAACCTTTA	C	CAAGTCCGAACGATTGTCGA	0.97
matR	1756	586	CAC->UAC	His->Tyr	AAGTCCGAACGATTGTCGAC	C	ACCAGATCCGCTGGTCTGCA	0.995
matR	1787	596	CCG->CUG	Pro->Leu	CTGGTCTGCAATATTCACCC	C	GGCCCACAAGCACAAATCCT	0.997
matR	1826	609	CCA->CUA	Pro->Leu	CTCGGCGCGGAATATAATCC	C	AAAGTACTCCAAAGACTCAA	0.998
matR	1844	615	UCA->UUA	Ser->Leu	CCCAAAGTACTCCAAAGACT	C	AAATATAGTCAATCAAGAAG	0.999
mttB	16	6	CAU->UAU	His->Tyr	CATATATATCCTATGAATTT	C	ATTTCGCACCGGAAACTTTT	0.991
mttB	25	9	CCG->UUG	Pro->Leu	CCTATGAATTTCATTTCGCA	C	CGGAAACTTTTCTAGGAGAA	0.989
mttB	26	9	CCG->UUG	Pro->Leu	CTATGAATTTCATTTCGCAC	C	GGAAACTTTTCTAGGAGAAG	0.995
mttB	64	22	CGG->UGG	Arg->Trp	AAGTTCGAATCCGTTTCGTT	C	GGATATTGATCGGTTTTGGT	0.992
mttB	100	34	CGU->UGU	Arg->Cys	TTGGTTTGACATGGTTTACG	C	GTTACTGGTTCCCGGAAGAG	0.999
mttB	112	38	CCG->UCG	Pro->Ser	GGTTTACGCGTTACTGGTTC	C	CGGAAGAGTTAATATCTCCA	0.998
mttB	128	43	UCU->UUU	Ser->Phe	GTTCCCGGAAGAGTTAATAT	C	TCCATTAGCTAAACCCTTTC	0.996
mttB	131	44	CCA->CUA	Pro->Leu	CCCGGAAGAGTTAATATCTC	C	ATTAGCTAAACCCTTTCTTA	0.985
mttB	178	60	CGU->UGU	Arg->Cys	CTTTGGACTCGTATTTTGTT	C	GTACACAATCAACGGAGGCC	0.998
mttB	188	63	UCA->UUA	Ser->Leu	GTATTTTGTTCGTACACAAT	C	AACGGAGGCCTTCCCGACAT	1
mttB	202	68	CCG->UCG	Pro->Ser	CACAATCAACGGAGGCCTTC	C	CGACATATGTTGCAACGTCT	0.999
mttB	262	88	CAU->UAU	His->Tyr	TCGTCTTTCCCTTAATAAGT	C	ATCAAATTTGGTGCTTTTTG	0.991
mttB	328	110	CUC->UUC	Leu->Phe	GGACGAAATACAATCGATTC	C	TCCATTTAAGTGGTTCTCGC	0.984
mttB	331	111	CAU->UAU	His->Tyr	CGAAATACAATCGATTCCTC	C	ATTTAAGTGGTTCTCGCTTC	0.983
mttB	344	115	UCU->UUU	Ser->Phe	ATTCCTCCATTTAAGTGGTT	C	TCGCTTCTCCTTGTTCCTGT	0.933
mttB	346	116	CGC->UGC	Arg->Cys	TCCTCCATTTAAGTGGTTCT	C	GCTTCTCCTTGTTCCTGTTT	0.999
mttB	373	125	CUU->UUU	Leu->Phe	CCTTGTTCCTGTTTCTAACT	C	TTCCCCGGGTAGTTCCCAAT	0.919
mttB	376	126	CCC->UCC	Pro->Ser	TGTTCCTGTTTCTAACTCTT	C	CCCGGGTAGTTCCCAATGTT	0.998
mttB	379	127	CGG->UGG	Arg->Trp	TCCTGTTTCTAACTCTTCCC	C	GGGTAGTTCCCAATGTTTGG	0.968
mttB	407	136	CCA->CUA	Pro->Leu	TCCCAATGTTTGGCACTTTC	C	ATACTTCATGGGTGCAACAT	0.999
mttB	459	153	CCC->CCU	Pro->Pro	CTCATGATCAAGTTACAACC	C	AAGATCTATGACCATATTCT	0.992
mttB	472	158	CAU->UAU	His->Tyr	TACAACCCAAGATCTATGAC	C	ATATTCTGTTAACTGTTCGT	0.986
mttB	497	166	UCG->UUG	Ser->Leu	TCTGTTAACTGTTCGTATTT	C	GTTCATTCCATCGGTATGCT	0.983
mttB	505	169	CCA->UCA	Pro->Ser	CTGTTCGTATTTCGTTCATT	C	CATCGGTATGCTCTCAGGTA	0.978
mttB	541	181	CGU->UGU	Arg->Cys	AGGTACCTGTAATTGTGATC	C	GTTTGCCAGAACCAAGGGGT	0.997
mttB	548	183	CCA->CUA	Pro->Leu	TGTAATTGTGATCCGTTTGC	C	AGAACCAAGGGGTCTTTCTG	0.999
mttB	554	185	CCA->CUA	Pro->Leu	TGTGATCCGTTTGCCAGAAC	C	AAGGGGTCTTTCTGTGGAAA	0.998
mttB	578	193	UCC->UUC	Ser->Phe	GGGTCTTTCTGTGGAAACCT	C	CACGAACAATCGTCGTTTTT	0.997
mttB	610	204	CCG->UCG	Pro->Ser	GTCGTTTTTTGATGGTTTTT	C	CGCTTCTCGCAGCTGCTCTT	0.989
mttB	616	206	CUC->UUC	Leu->Phe	TTTTGATGGTTTTTCCGCTT	C	TCGCAGCTGCTCTTTCCACA	0.971
mttB	660	220	AUC->AUU	Ile->Ile	CCGGATATCTGGTGCCAAAT	C	GTCGCCCGTTTCCTTATTTC	0.997
mttB	667	223	CGU->UGU	Arg->Cys	TCTGGTGCCAAATCGTCGCC	C	GTTTCCTTATTTCTTTGATA	0.997
mttB	672	224	UUC->UUU	Phe->Phe	TGCCAAATCGTCGCCCGTTT	C	CTTATTTCTTTGATAATAGA	0.932
mttB	704	235	UCU->UUU	Ser->Phe	GATAATAGAGTTGGCTATCT	C	TGTGGCATCGATTGTACAAG	1
mttB	713	238	UCG->UUG	Ser->Leu	GTTGGCTATCTCTGTGGCAT	C	GATTGTACAAGTTCGTGAAG	0.998
nad1	215	72	UCC->UUC	Ser->Phe	ACCAAGTAGTGCTAATTTCT	C	CCTTTTTAGAATGGCTCCAG	1
nad1	265	89	CGG->UGG	Arg->Trp	TTATGTTAAGTCTGGTCGCT	C	GGGCCGTTGTACCTTTTGAT	0.999
nad1	307	103	CCG->UUG	Pro->Leu	ATGGTATGGTATTGTCAGAT	C	CGAACATAGGGCTACTTTAT	0.995
nad1	308	103	CCG->UUG	Pro->Leu	TGGTATGGTATTGTCAGATC	C	GAACATAGGGCTACTTTATT	1
nad1	376	126	CGG->UGG	Arg->Trp	ATGGAATTATTATAGCAGGT	C	GGTCTAGTAATTCGAAATAT	0.999
nad1	436	146	CCU->UCU	Pro->Ser	GATCTGCAGCTCAAATGGTC	C	CTTATGAAGTCTCTATTGGT	0.998
nad1	490	164	CCC->UCU	Pro->Ser	CTGTACTAATATGTGTAGGT	C	CCCGTAATTCGAGTGAGATT	0.997
nad1	492	164	CCC->UCU	Pro->Ser	GTACTAATATGTGTAGGTCC	C	CGTAATTCGAGTGAGATTGT	0.989
nad1	493	165	CGU->UGU	Arg->Cys	TACTAATATGTGTAGGTCCC	C	GTAATTCGAGTGAGATTGTC	0.995
nad1	500	167	UCG->UUG	Ser->Leu	ATGTGTAGGTCCCCGTAATT	C	GAGTGAGATTGTCATGGCGC	1
nad1	536	179	UCU->UUU	Ser->Phe	GGCGCAAAAGCAGATATGGT	C	TGGTATTCCCTTGTTCCCTG	0.998
nad1	580	194	CGU->UGU	Arg->Cys	TGGTTATGTTCTTTATTTCT	C	GTCTAGCAGAAACGAATCGA	0.992
nad1	635	212	UCA->UUA	Ser->Leu	CCCAGAAGCGGAAGCTGAAT	C	AGTTGCAGGCTATAATGTAG	0.999
nad1	674	225	UCU->UUU	Ser->Phe	AGAATATTCTTCAATGGGGT	C	TGCTCTTTCTTTTTTGGGAG	1
nad1	683	228	UCU->UUU	Ser->Phe	TTCAATGGGGTCTGCTCTTT	C	TTTTTTGGGAGAGTATGCCA	0.999
nad1	725	242	CCA->CUA	Pro->Leu	TATGATCTTAATGAGTGGTC	C	ATGCACATCGCTCTCTCCAG	0.995
nad1	734	245	UCG->UUG	Ser->Leu	AATGAGTGGTCCATGCACAT	C	GCTCTCTCCAGGAGGTTGGC	0.997
nad1	740	247	UCU->UUU	Ser->Phe	TGGTCCATGCACATCGCTCT	C	TCCAGGAGGTTGGCCGCCTT	0.998
nad1	743	248	CCA->CUA	Pro->Leu	TCCATGCACATCGCTCTCTC	C	AGGAGGTTGGCCGCCTTTCC	0.987
nad1	755	252	CCG->CUG	Pro->Leu	GCTCTCTCCAGGAGGTTGGC	C	GCCTTTCCTAGATCTTCCCA	0.995
nad1	779	260	UCC->UUC	Ser->Phe	TTTCCTAGATCTTCCCATTT	C	CAAGAAGATCCCGGGCTCGA	0.998
nad1	802	268	CGG->UGG	Arg->Trp	AGAAGATCCCGGGCTCGATC	C	GGTTTAGTATCAAGGTGATT	1
nad1	830	277	CCU->CUU	Pro->Leu	TATCAAGGTGATTCTGTTTC	C	TTTTCTATATATATGGGTCC	0.996
nad1	898	300	CGG->UGG	Arg->Trp	ATCAATTAATGGGACTTGGC	C	GGAAAGTGTTCTTGCCTCTA	0.999
nad1	928	310	CGG->UGG	Arg->Trp	TCTTGCCTCTATCATTAGCT	C	GGGTAGTCCCCGTTTCTGGT	0.999
nad1	937	313	CCC->UCC	Pro->Ser	TATCATTAGCTCGGGTAGTC	C	CCGTTTCTGGTGTTTTAGTC	0.988
nad2	26	9	UCC->UUC	Ser->Phe	CAATCTTTTTTTAGCGGTTT	C	CCCAGAGATCTTTATCATTA	0.996
nad2	223	75	CUU->UUU	Leu->Phe	CCCATTTATTCTGGAATAAT	C	TTTTTAGGAGGGACAATTTT	0.997
nad2	308	103	UCU->UUU	Ser->Phe	CATTTCGATGTGTTTCGATT	C	TTTCGAACAAGAGAGGTTTG	0.995
nad2	335	112	UCU->UUU	Ser->Phe	ACAAGAGAGGTTTGATGCTT	C	TGAATCCATTGTATTAATTC	1
nad2	341	114	UCC->UUC	Ser->Phe	GAGGTTTGATGCTTCTGAAT	C	CATTGTATTAATTCCACTTC	0.999
nad2	356	119	CCA->CUA	Pro->Leu	TGAATCCATTGTATTAATTC	C	ACTTCCTACTCGCAGTATGC	0.996
nad2	361	121	CCU->UCU	Pro->Ser	CCATTGTATTAATTCCACTT	C	CTACTCGCAGTATGCTCTTT	0.999
nad2	367	123	CGC->UGC	Arg->Cys	TATTAATTCCACTTCCTACT	C	GCAGTATGCTCTTTATGATC	0.989
nad2	401	134	UCA->UUA	Ser->Leu	TATGATCTCGGCTTATGATT	C	AATTGCCATGTATTTAGCTA	0.998
nad2	428	143	CCU->CUU	Pro->Leu	CATGTATTTAGCTATTGAGC	C	TCAAAGTTTATGTTTTTATG	0.999
nad2	497	166	UCG->UUG	Ser->Leu	ATTTTCCACGGAAGCCGGTT	C	GAAATATTTGATCTTAGGTG	0.997
nad2	523	175	CCC->UCC	Pro->Ser	ATTTGATCTTAGGTGCATTT	C	CCTCTGGAATATTATTGTTT	0.997
nad2	662	221	UCU->UUU	Ser->Phe	TATTTTTATGGGGATTCTAT	C	TATCGCTGTAGGATCCCTAT	0.999
nad2	677	226	UCC->UUC	Ser->Phe	TCTATCTATCGCTGTAGGAT	C	CCTATTCAAGATCACTGCAG	0.997
nad2	788	263	UCU->UUU	Ser->Phe	TGCGCCTAAAATCTCTATTT	C	TGCTAATATTTCACGTGTTT	1
nad2	800	267	UCA->UUA	Ser->Leu	CTCTATTTCTGCTAATATTT	C	ACGTGTTTCTATTTATGGTT	0.986
nad2	809	270	UCU->UUU	Ser->Phe	TGCTAATATTTCACGTGTTT	C	TATTTATGGTTCTTATGGAG	0.999
nad2	928	310	CAU->UAU	His->Tyr	AAGTAAAAAGACTTCTAGCT	C	ATAGTTCAATTGGACATGTA	0.995
nad2	958	320	CGU->UGU	Arg->Cys	TTGGACATGTAGGTTATATT	C	GTACTGGTTTCTCGTGCGGA	0.999
nad2	962	321	ACU->AUU	Thr->Ile	ACATGTAGGTTATATTCGTA	C	TGGTTTCTCGTGCGGAACCA	0.942
nad2	1028	343	UCA->UUA	Ser->Leu	TGGTATCTTTATTTATGCAT	C	AATGACGATAGATGCATTCG	0.999
nad2	1058	353	UCA->UUA	Ser->Leu	AGATGCATTCGCCATAGTTT	C	AGCATTACGGCAAACCCGTG	0.997
nad2	1127	376	UCG->UUG	Ser->Leu	AGCCAAAACGAATCCTATTT	C	GGCTATTACCTTCTCCATTA	0.999
nad2	1246	416	CCA->UCA	Pro->Ser	GTGGGGCTTACTTCCTAGCC	C	CAGTGGGAATAGTGACTAGC	0.999
nad2	1276	426	CGU->UGU	Arg->Cys	TAGTGACTAGCGTTATAGGT	C	GTTTTTATTATATACGCTTA	1
nad2	1298	433	GCG->GUG	Ala->Val	TTTTTATTATATACGCTTAG	C	GAAAAGAATGTTTTTTGATA	1
nad2	1400	467	UCA->UUA	Ser->Leu	GACTTCCTCTTTCATTACTT	C	ATTCTTTCCATATCCCTCTC	0.964
nad2	1408	470	CCA->UUA	Pro->Leu	CTTTCATTACTTCATTCTTT	C	CATATCCCTCTCCTTTGTTC	0.976
nad2	1409	470	CCA->UUA	Pro->Leu	TTTCATTACTTCATTCTTTC	C	ATATCCCTCTCCTTTGTTCT	0.991
nad2	1416	472	CCC->CCU	Pro->Pro	ACTTCATTCTTTCCATATCC	C	TCTCCTTTGTTCTCAGTTAC	0.976
nad2	1457	486	UCA->UUA	Ser->Leu	TCATCAAATGGCACTCAGTT	C	ATATCTTTAAGTTCGATCAT	1
nad3	5	2	UCA->UUA	Ser->Leu	CAAGTAGGCTGTGGTGATGT	C	AGAATTTGCACCTATTTGTA	0.998
nad3	44	15	CCG->CUG	Pro->Leu	TACCTATTTAGTGATCAGTC	C	GCTAGTTTCTTTGATCCCAC	1
nad3	62	21	CCA->CUA	Pro->Leu	TCCGCTAGTTTCTTTGATCC	C	ACTTGGTGTTCCTTTTCTAT	0.998
nad3	208	70	CCU->UUU	Pro->Phe	TTTCAATTTTATTTATTATC	C	CTGATCCGGAAGTAACCTTT	0.998
nad3	209	70	CCU->UUU	Pro->Phe	TTCAATTTTATTTATTATCC	C	TGATCCGGAAGTAACCTTTT	0.996
nad3	215	72	CCG->CUG	Pro->Leu	TTTATTTATTATCCCTGATC	C	GGAAGTAACCTTTTCCTTTC	0.992
nad3	230	77	UCC->UUC	Ser->Phe	TGATCCGGAAGTAACCTTTT	C	CTTTCCTTGGGCAGTACCTC	0.999
nad3	247	83	CCU->UCU	Pro->Ser	TTTCCTTTCCTTGGGCAGTA	C	CTCTCAACAAGATTGATCCG	0.996
nad3	266	89	CCG->CUG	Pro->Leu	ACCTCTCAACAAGATTGATC	C	GTTTGGATCTTGGTCCATGA	1
nad3	275	92	UCU->UUU	Ser->Phe	CAAGATTGATCCGTTTGGAT	C	TTGGTCCATGATGGCCTTTT	0.998
nad3	317	106	UCU->UUU	Ser->Phe	ATTGATTTTGACGATTGGAT	C	TCTCTATGAATGGAAAAGGG	1
nad3	344	115	UCG->UUG	Ser->Leu	TGAATGGAAAAGGGGTGCTT	C	GGATCGGGAGTAACCACTAG	0.999
nad3	349	117	CGG->UGG	Arg->Trp	GGAAAAGGGGTGCTTCGGAT	C	GGGAGTAACCACTAGTGATA	0.999
nad4	29	10	UCU->UUU	Ser->Phe	ACATTTCTGTGAATGCTATT	C	TGATCTAAGTGGTCCTATTC	1
nad4	44	15	CCU->CUU	Pro->Leu	CTATTCTGATCTAAGTGGTC	C	TATTCTGTGTCCCGTGCTAG	0.999
nad4	74	25	ACU->AUU	Thr->Ile	TCCCGTGCTAGGAAGCATTA	C	TCCTCTTTTCATTCCAAATT	0.997
nad4	77	26	CCU->CUU	Pro->Leu	CGTGCTAGGAAGCATTACTC	C	TCTTTTCATTCCAAATTCAA	0.999
nad4	107	36	CCG->CUG	Pro->Leu	TCCAAATTCAAGAATACGAC	C	GATACGATTGATTGGTCTGT	0.999
nad4	154	52	CCC->UCC	Pro->Ser	CTCTTATTACTTTTTTGTAT	C	CCCTTGTTCTTCGGATACAA	1
nad4	166	56	CGG->UGG	Arg->Trp	TTTTGTATCCCCTTGTTCTT	C	GGATACAATTCGATCCTTCT	0.998
nad4	197	66	UCU->UUU	Ser->Phe	CGATCCTTCTACGGCCAAAT	C	TCAATTTGTGGAAAGCCTTC	0.998
nad4	317	106	UCA->UUA	Ser->Leu	TCTGATCCCTATTTGCATTT	C	AGTGGGTTGGTCTGGTATGA	0.999
nad4	362	121	ACA->AUA	Thr->Ile	TTATGGGAAAGAGTATATTA	C	AGCATCTCTAATTCGTGAAT	0.999
nad4	368	123	UCU->UUU	Ser->Phe	GAAAGAGTATATTACAGCAT	C	TCTAATTCGTGAATTTCTAA	0.996
nad4	376	126	CGU->UGU	Arg->Cys	ATATTACAGCATCTCTAATT	C	GTGAATTTCTAATGATCGCC	0.995
nad4	403	135	CGC->UGC	Arg->Cys	TTCTAATGATCGCCGTGTTC	C	GCATGCTGGATCCTCTACTA	0.999
nad4	416	139	CCU->CUU	Pro->Leu	CGTGTTCCGCATGCTGGATC	C	TCTACTATTCTATGTTTTTC	0.997
nad4	436	146	CCC->UUC	Pro->Phe	CTCTACTATTCTATGTTTTT	C	CCGAAAGCGTGCCAATCCCG	0.999
nad4	437	146	CCC->UUC	Pro->Phe	TCTACTATTCTATGTTTTTC	C	CGAAAGCGTGCCAATCCCGA	0.987
nad4	449	150	CCA->CUA	Pro->Leu	TGTTTTTCCCGAAAGCGTGC	C	AATCCCGATGTTCATTATTA	0.995
nad4	608	203	UCA->UUA	Ser->Leu	AACCACCGATTTACAAATAT	C	ATTAACCACAGAATTTAGTG	0.999
nad4	659	220	UCU->UUU	Ser->Phe	AATCTTTCTATGGATTGCTT	C	TTTCGCCTCTTTCGCCGTCA	0.999
nad4	710	237	UCA->UUA	Ser->Leu	GGTACCAGTTCATATTTGGT	C	ACCCGAAGCTCATGTAGAGG	1
nad4	767	256	CCU->CUU	Pro->Leu	CGTCATCTTGGCAGGAATTC	C	TTTAAAATTGGGAACCTACG	0.999
nad4	836	279	UCC->UUC	Ser->Phe	TCCCGAAGCAACACTTTGTT	C	CACTCCTTTCATTTATACTT	0.99
nad4	857	286	UCA->UUA	Ser->Leu	CACTCCTTTCATTTATACTT	C	AAGCGCGATTGCTATAATAT	1
nad4	887	296	UCG->UUG	Ser->Leu	TGCTATAATATATACTTCCT	C	GACCACTTTAAGACAGATCG	1
nad4	934	312	CCA->UCA	Pro->Ser	AGAAGATCATTGCTTACTCC	C	CAGTAGCTCATATGAATCTG	0.999
nad4	977	326	CCG->CUG	Pro->Leu	GACTATTGGTATGTTTAGTC	C	GAACATACAGGGAATTGGAG	1
nad4	1006	336	CCA->UUA	Pro->Leu	AGGGAATTGGAGGTAGCATT	C	CACCGATGTCAAGTCATGGA	0.986
nad4	1007	336	CCA->UUA	Pro->Leu	GGGAATTGGAGGTAGCATTC	C	ACCGATGTCAAGTCATGGAC	0.992
nad4	1010	337	CCG->CUG	Pro->Leu	AATTGGAGGTAGCATTCCAC	C	GATGTCAAGTCATGGACTGG	1
nad4	1016	339	UCA->UUA	Ser->Leu	AGGTAGCATTCCACCGATGT	C	AAGTCATGGACTGGTTCCCT	1
nad4	1033	345	CCC->UCC	Pro->Ser	TGTCAAGTCATGGACTGGTT	C	CCTCAGCCCTTTTTCTATGT	0.999
nad4	1101	367	UAC->UAU	Tyr->Tyr	ACTCGACTTGTTAGATATTA	C	GGAGGTTCAGTGAGCACCAT	0.906
nad4	1109	370	UCA->UUA	Ser->Leu	TGTTAGATATTACGGAGGTT	C	AGTGAGCACCATGCCGAATC	0.999
nad4	1129	377	CUC->UUC	Leu->Phe	CAGTGAGCACCATGCCGAAT	C	TCCCTACCATTTTCTTCTCT	0.995
nad4	1132	378	CCU->UCU	Pro->Ser	TGAGCACCATGCCGAATCTC	C	CTACCATTTTCTTCTCTTCC	1
nad4	1148	383	UCU->UUU	Ser->Phe	TCTCCCTACCATTTTCTTCT	C	TTCCACTTTGGCCAATATGA	0.996
nad4	1151	384	UCC->UUC	Ser->Phe	CCCTACCATTTTCTTCTCTT	C	CACTTTGGCCAATATGAGTT	0.992
nad4	1172	391	UCA->UUA	Ser->Leu	CACTTTGGCCAATATGAGTT	C	ACCTGGTACTAGCAGCTTTA	1
nad4	1307	436	GCG->GUG	Ala->Val	CCTTTGGCTATATAATCGTG	C	GGTTTCTGGGAATTTAAAAC	0.992
nad4	1355	452	CCA->CUA	Pro->Leu	CCTCCATAAATTCTCCGATC	C	AAATGGCAGAGAAGTTTCCA	0.995
nad4	1373	458	UCC->UUC	Ser->Phe	TCCAAATGGCAGAGAAGTTT	C	CATATTTATACCTTTTCTTG	0.999
nad4	1405	469	CGG->UGG	Arg->Trp	CTTTTCTTGTTGGAGTTGTT	C	GGATGGGTGTTCACCCCAAA	0.999
nad4	1417	473	CAC->UAC	His->Tyr	GAGTTGTTCGGATGGGTGTT	C	ACCCCAAAGTGTTCCCGGAC	0.999
nad4	1433	478	CCG->CUG	Pro->Leu	TGTTCACCCCAAAGTGTTCC	C	GGACCGCATGCATACATCCG	0.999
nad4	1438	480	CGC->UGC	Arg->Cys	ACCCCAAAGTGTTCCCGGAC	C	GCATGCATACATCCGTAAGT	0.991
nad5	155	52	CCG->CUG	Pro->Leu	TGCTTTTTATGAAGTCGCGC	C	GGGAGCTAGTGCTTGCTATC	1
nad5	242	81	CCG->CUG	Pro->Leu	GGGCTTCTTGTTCGATAGCC	C	GACCGTAGTGATGTTAATTG	1
nad5	272	91	UCC->UUC	Ser->Phe	GATGTTAATTGTGGTTACAT	C	CATAAGTAGCTTGGTCCATC	0.999
nad5	358	120	CCU->UUU	Pro->Phe	TTATGTGTTATTTATCCATT	C	CTACTTTTTTTATGCCAATG	0.994
nad5	359	120	CCU->UUU	Pro->Phe	TATGTGTTATTTATCCATTC	C	TACTTTTTTTATGCCAATGT	0.999
nad5	374	125	CCA->CUA	Pro->Leu	CATTCCTACTTTTTTTATGC	C	AATGTTGGTGACTGGAGATA	0.996
nad5	398	133	UCU->UUU	Ser->Phe	GTTGGTGACTGGAGATAACT	C	TCTTCAATTATTCCTGGGAT	1
nad5	539	180	CCU->CUU	Pro->Leu	AGGTGATTTTGGATTAGCTC	C	TGGGATTTCGGGCTGTTTTA	0.986
nad5	548	183	UCG->UUG	Ser->Leu	TGGATTAGCTCCTGGGATTT	C	GGGCTGTTTTACTCTCTTTC	0.999
nad5	598	200	CGU->UGU	Arg->Cys	ACTTTTCAACCATTTTTGCT	C	GTGCTAGTGCCCCCAGAAAT	0.999
nad5	608	203	GCC->GUC	Ala->Val	CATTTTTGCTCGTGCTAGTG	C	CCCCAGAAATTCTTGGATTT	0.993
nad5	629	210	UCU->UUU	Ser->Phe	CCCCAGAAATTCTTGGATTT	C	TCGCAATATGAGATTGAATG	0.999
nad5	631	211	CGC->UGC	Arg->Cys	CCAGAAATTCTTGGATTTCT	C	GCAATATGAGATTGAATGCC	0.996
nad5	676	226	CUU->UUU	Leu->Phe	CTCTTATTTGTATTTTACTT	C	TTATTGGTGCTGTTGGGAAA	1
nad5	713	238	UCG->UUG	Ser->Leu	GAAATCTGCACAGATAGGAT	C	GCATACTTGGTCACCCGATG	0.999
nad5	725	242	UCA->UUA	Ser->Leu	GATAGGATCGCATACTTGGT	C	ACCCGATGCTATGGAGGGTC	1
nad5	835	279	CCG->UCG	Pro->Ser	GCTCCCCTTTATTTGAATAC	C	CGCCTACGGCTTTGATTGTT	1
nad5	1184	395	CCA->CUA	Pro->Leu	TCTAATTGGATTTCCTTTTC	C	AACTGGATTTTATTCAAAAG	0.996
nad5	1490	497	CCC->CUC	Pro->Leu	CAATTTTTGGGCCAATTCCC	C	CTTCGTACTACCAAAAAATG	0.999
nad5	1550	517	ACC->AUC	Thr->Ile	GTTTGCTGCTCCAACCATTA	C	CAAACTAATACCTATTCCGT	0.995
nad5	1568	523	CCG->CUG	Pro->Leu	TACCAAACTAATACCTATTC	C	GTTTAGTACTTCAGGTGCTT	1
nad5	1580	527	UCA->UUA	Ser->Leu	ACCTATTCCGTTTAGTACTT	C	AGGTGCTTCTGTTGCGTATA	0.998
nad5	1589	530	UCU->UUU	Ser->Phe	GTTTAGTACTTCAGGTGCTT	C	TGTTGCGTATAATGTAAATC	0.985
nad5	1610	537	CCC->CUC	Pro->Leu	TGTTGCGTATAATGTAAATC	C	CGTAGCGGATCAATTCCAAC	0.999
nad5	1895	632	UCA->UUA	Ser->Leu	CTTTGCAATGTTACTTGGTT	C	AACTCTATTTGTGACCTTTT	0.998
nad5	1916	639	UCU->UUU	Ser->Phe	AACTCTATTTGTGACCTTTT	C	TCGTATGTGGGACTCTCTAT	0.999
nad5	1918	640	CGU->UGU	Arg->Cys	CTCTATTTGTGACCTTTTCT	C	GTATGTGGGACTCTCTATCT	0.999
nad5	1958	653	UCG->UUG	Ser->Leu	TTCTTGGGTAGATAATCGAT	C	GTCTTTCATTTGGATAGTGA	0.991
nad6	83	28	UCG->UUG	Ser->Leu	AAATCCGGTACATTCCGTTT	C	GTTTTCCATCCCAGTCTTTC	1
nad6	89	30	UCC->UUC	Ser->Phe	GGTACATTCCGTTTCGTTTT	C	CATCCCAGTCTTTCGCAACA	0.972
nad6	95	32	CCA->CUA	Pro->Leu	TTCCGTTTCGTTTTCCATCC	C	AGTCTTTCGCAACACTTCAG	0.987
nad6	103	35	CGC->UGC	Arg->Cys	CGTTTTCCATCCCAGTCTTT	C	GCAACACTTCAGGTTTACTT	0.994
nad6	161	54	CCA->CUA	Pro->Leu	CTTTTTCGCTATGATCTTCC	C	AGTAGTTTATATAGGAGCTA	0.996
nad6	191	64	UCA->UUA	Ser->Leu	TATAGGAGCTATAGCCGTTT	C	ATTCCTATTCGTTGTTATGA	0.999
nad6	446	149	UCC->UUU	Ser->Phe	TTTACTTTATACTTACTATT	C	CGTCTGGTTTTTGGTTCCTA	0.999
nad6	447	149	UCC->UUU	Ser->Phe	TTACTTTATACTTACTATTC	C	GTCTGGTTTTTGGTTCCTAG	0.909
nad6	463	155	CCU->UCU	Pro->Ser	ATTCCGTCTGGTTTTTGGTT	C	CTAGTCTGATTTTATTAGTA	0.996
nad7	38	13	UCG->UUG	Ser->Leu	GCAAATCAAAAATTTCACTT	C	GAATTTCGGACCTCAACATC	0.999
nad7	45	15	UUC->UUU	Phe->Phe	AAAAATTTCACTTCGAATTT	C	GGACCTCAACATCCTGCTGC	0.997
nad7	77	26	UCA->UUA	Ser->Leu	TCCTGCTGCTCATGGTGTTT	C	ACGATTAGTATTGGAAATGA	0.999
nad7	137	46	UCA->UUA	Ser->Leu	TGCGGAACCACATATTGGAT	C	ACTCCATAGAGGGACTGAGA	0.999
nad7	200	67	UCU->UUU	Ser->Phe	TCTTCAAGCTTTACCTTATT	C	TGATCGTTTAGACTATGTTT	0.995
nad7	224	75	ACG->AUG	Thr->Met	TCGTTTAGACTATGTTTCTA	C	GATGGCCCAAGAACACGCTC	1
nad7	244	82	CAU->UAU	His->Tyr	CGATGGCCCAAGAACACGCT	C	ATTCTTCAGCCGTAGAGAGA	0.999
nad7	251	84	UCA->UUA	Ser->Leu	CCAAGAACACGCTCATTCTT	C	AGCCGTAGAGAGACTTTTGA	0.993
nad7	316	106	CGU->UGU	Arg->Cys	AATATATACGAGTGTTATTC	C	GTGAAATAACTCGAATTTCA	0.997
nad7	335	112	UCA->UUA	Ser->Leu	CCGTGAAATAACTCGAATTT	C	AAATCATTCACTTGCTTTAA	0.999
nad7	344	115	UCA->UUA	Ser->Leu	AACTCGAATTTCAAATCATT	C	ACTTGCTTTAACTACTCATG	0.999
nad7	383	128	UCA->UUA	Ser->Leu	TGCTATGGATGTGGGAGCAT	C	AACTCCGTTCCTGTGGGCTT	1
nad7	533	178	UCC->UUC	Ser->Phe	ATGTCGAGATATTGATTCCT	C	CACACAACAATTTGCTTCTC	0.998
nad7	578	193	UCA->UUA	Ser->Leu	CGACGAATTAGAAGAGATGT	C	AACCGGCAACCGTATCTGGA	1
nad7	679	227	CCA->UCA	Pro->Ser	GTGGTGTAATGTTAAGAGGT	C	CAGGGGTATGCTGGGATTCG	0.987
nad7	698	233	UCG->UUG	Ser->Leu	TCCAGGGGTATGCTGGGATT	C	GCGAAGAGCAGCACCTTACG	1
nad7	724	242	CAU->UAU	His->Tyr	GAGCAGCACCTTACGATGTT	C	ATGACCAATCGGATCCTGAC	1
nad7	734	245	UCG->UUG	Ser->Leu	TTACGATGTTCATGACCAAT	C	GGATCCTGACGTACCAGTAG	1
nad7	739	247	CCU->UUU	Pro->Phe	ATGTTCATGACCAATCGGAT	C	CTGACGTACCAGTAGGTACC	0.999
nad7	740	247	CCU->UUU	Pro->Phe	TGTTCATGACCAATCGGATC	C	TGACGTACCAGTAGGTACCA	0.999
nad7	769	257	CGC->UGC	Arg->Cys	CAGTAGGTACCAGAGGAGAT	C	GCTATGATCGTTACTGTATT	1
nad7	836	279	CCU->CUU	Pro->Leu	TCGGATCATTGTGCAATGTC	C	TAATAAAATGCCTAGTGGCA	0.999
nad7	926	309	UCA->UUA	Ser->Leu	GAAACTATCCATGGAATCCT	C	AATTCACCATTTCGAACCTT	0.999
nad7	944	315	CCU->CUU	Pro->Leu	CTCAATTCACCATTTCGAAC	C	TTATACAGAAGGTTTTTCCG	0.999
nad7	973	325	CCU->UCU	Pro->Ser	AAGGTTTTTCCGTACCAGCT	C	CTTCTACCTATACCGCAGTT	0.999
nad7	1050	350	CCC->CCU	Pro->Pro	AGTAATGGAAGCAATCGTCC	C	TACCGTCGTAAAATAAGAGC	0.966
nad7	1057	353	CGU->UGU	Arg->Cys	GAAGCAATCGTCCCTACCGT	C	GTAAAATAAGAGCACCTGGC	0.998
nad7	1079	360	UCU->UUU	Ser->Phe	TAAAATAAGAGCACCTGGCT	C	TGCCCATTCACAAGGACTCG	0.999
nad7	1088	363	UCA->UUA	Ser->Leu	AGCACCTGGCTCTGCCCATT	C	ACAAGGACTCGATTCTATGT	0.996
nad7	1103	368	UCU->UUU	Ser->Phe	CCATTCACAAGGACTCGATT	C	TATGTCCAAACATCACATGC	0.999
nad7	1124	375	CCA->CUA	Pro->Leu	TATGTCCAAACATCACATGC	C	AGCAGATGTGGTCACCATCA	1
nad7	1137	379	GUC->GUU	Val->Val	CACATGCCAGCAGATGTGGT	C	ACCATCATAGGTACTCAAGA	0.941
nad7	1166	389	UCU->UUU	Ser->Phe	AGGTACTCAAGATATTGTGT	C	TGGAGAGGTGGATAGATAGG	1
nad9	92	31	UCU->UUU	Ser->Phe	ATCGGAACATGGGAATAGAT	C	TGATACCAATACGGACTACC	0.996
nad9	190	64	CAU->UAU	His->Tyr	TCGATATTTGCGGAGTTGAT	C	ATCCCTCTCGAAAACGCAGA	0.998
nad9	298	100	CCG->UCG	Pro->Ser	ACGAAGTAACACGAATATCT	C	CGGTAGTCAGTCTATTTTCA	0.996
nad9	328	110	CGG->UGG	Arg->Trp	GTCTATTTTCATCAGCCGGC	C	GGTGGGAGCGAGAAGTTTGG	1
nad9	368	123	UCC->UUC	Ser->Phe	GGATATGTTTGGTGTTTCTT	C	CATCAATCATCCGGATCTAC	1
nad9	398	133	UCA->UUA	Ser->Leu	TCCGGATCTACGCCGTATAT	C	AACAGATTATGGTTTCGAGG	0.998
nad9	439	147	CUU->UUU	Leu->Phe	GTCATCCATTACGAAAAGAC	C	TTCCTCTGAGTGGATATGTG	0.998
nad9	539	180	UCU->UUU	Ser->Phe	AGAATTTCGCTATTTCGATT	C	TGCGAGTCCTTGGGAACAGC	0.997
rpl10	9	3	UUC->UUU	Phe->Phe	AATAGGACAATTATGCCATT	C	GGAAATAGTCTTCTACAGAG	0.917
rpl10	101	34	UCA->UUA	Ser->Leu	CTCATTCCATTCCAGTGGCT	C	AACCAGTAACCAATGGCGAA	0.989
rpl10	134	45	CCA->CUA	Pro->Leu	ATGGCGAAAACTAAAAAATC	C	ATGGTTTCCCGGTAGAACCC	0.966
rpl10	239	80	UCG->UUG	Ser->Leu	TGCAGGTCCCACTTGTATAT	C	GTATTTGGCCGAAGAAGCAT	0.994
rpl16	102	34	GGC->GGU	Gly->Gly	CTTGGTTTTGGAAGATATGG	C	ACTAAAAGTTGTAGAGCTGG	0.935
rpl16	104	35	ACU->AUU	Thr->Ile	TGGTTTTGGAAGATATGGCA	C	TAAAAGTTGTAGAGCTGGTC	1
rpl16	232	78	CUC->UUC	Leu->Phe	GTAAGATATGGGTAAGAGTT	C	TCGCGGATCTCCCTATTACC	0.998
rpl16	321	107	UCC->UCU	Ser->Ser	GGTTGGATTGCTCGTGTGTC	C	ACGGGACAAATCCTATTTGA	0.913
rpl16	401	134	CCA->CUA	Pro->Leu	TACATTAGCGGCGCATAAAC	C	ATGTTCGTCAACCAAGTTTG	0.997
rpl16	407	136	UCG->UUG	Ser->Leu	AGCGGCGCATAAACCATGTT	C	GTCAACCAAGTTTGTTCAGT	0.992
rpl5	7	3	CCA->UCA	Pro->Ser	TGAAAAGCTAACTCATGTTT	C	CACTCCATTTTCATTACGAA	0.937
rpl5	35	12	UCA->UUA	Ser->Leu	TTTTCATTACGAAGATGTAT	C	ACGTCAGGATCTGCTGTTCA	0.923
rpl5	64	22	CAU->UAU	His->Tyr	ATCTGCTGTTCAAACCGAAT	C	ATGCCAACGTTATGGAAGTT	0.971
rpl5	92	31	UCG->UUG	Ser->Leu	CGTTATGGAAGTTCCTGGAT	C	GTGTAAAATAAGAGTAGTAC	0.999
rpl5	169	57	CCG->UUG	Pro->Leu	GAAAATTGGCTATGGAGATT	C	CGCGCGGTCAAAAATTAATA	0.955
rpl5	170	57	CCG->UUG	Pro->Leu	AAAATTGGCTATGGAGATTC	C	GCGCGGTCAAAAATTAATAC	0.928
rpl5	172	58	CGC->UGC	Arg->Cys	AATTGGCTATGGAGATTCCG	C	GCGGTCAAAAATTAATACAG	0.999
rpl5	509	170	CCA->CUA	Pro->Leu	CACACAAGATGAGACTTTAC	C	ACTGTGGAGCGGCTTATTGC	0.999
rps1	158	53	CCU->CUU	Pro->Leu	AATTTGTATGCAAGATGCGC	C	TACAGGAGTGCCAATCAACC	0.993
rps1	209	70	UCC->UUC	Ser->Phe	GTTTGAGAATAAGGTGGGAT	C	CCTGGATCTAGTGGCCGGTG	0.978
rps12	71	24	UCG->UUG	Ser->Leu	CACGGACCGTACTCGAGCTT	C	GGATCAATGTCCCCAGAAGC	1
rps12	100	34	CGC->UGC	Arg->Cys	GTCCCCAGAAGCAAGGAGTA	C	GCCCGCGTGTACCAACGAGA	0.997
rps12	104	35	CCG->CUG	Pro->Leu	CCAGAAGCAAGGAGTACGCC	C	GCGTGTACCAACGAGAACAC	0.981
rps12	112	38	CCA->UCA	Pro->Ser	AAGGAGTACGCCCGCGTGTA	C	CAACGAGAACACCGAAAAAA	0.987
rps12	146	49	CCA->CUA	Pro->Leu	GAAAAAACCTAATTCAGCTC	C	ACGTAAGATAGCCAAAGTAC	1
rps12	196	66	CAC->UAC	His->Tyr	ATCGACATGATATATTTGCT	C	ACATTCCAGGCGAAGGTCAT	0.999
rps12	269	90	UCG->UUG	Ser->Leu	AGGGGGTAGAGTGAAAGATT	C	GCCAGGTGTGAAATCCCATT	0.988
rps12	284	95	UCC->UUC	Ser->Phe	AGATTCGCCAGGTGTGAAAT	C	CCATTGTATTCGAGGAGTCA	1
rps13	26	9	UCA->UUA	Ser->Leu	ATATATTTCAGGAGCTAGAT	C	AGTTGCCGAGAAACAAGTCA	0.999
rps13	56	19	UCA->UUA	Ser->Leu	GAAACAAGTCAGAATTGCCT	C	AACAAAAATGTACGGAATTG	0.924
rps13	100	34	CGC->UGC	Arg->Cys	CTAAAAAAGCCATTCAGGTT	C	GCTATCGATTAGGTATCAGT	0.983
rps13	243	81	UUC->UUU	Phe->Phe	CGAGCAGACATCGGACGATT	C	ATTTCTATTTCTTGTTATCG	0.939
rps3	64	22	CGG->UGG	Arg->Trp	ATCGTAGTTCAGATTCAAGT	C	GGTTCAGTGATTATTATTAT	1
rps3	69	23	UUC->UUU	Phe->Phe	AGTTCAGATTCAAGTCGGTT	C	AGTGATTATTATTATGGTAA	0.984
rps3	92	31	UCA->UUA	Ser->Leu	TGATTATTATTATGGTAAAT	C	AGTGTATCAAGATGTTAATA	0.999
rps3	126	42	UUC->UUU	Phe->Phe	GTTAATATGAGGTCTTATTT	C	GGTTCGATACGTCCACCTAC	0.919
rps3	518	173	UCA->UUA	Ser->Leu	AAAGATTCTTCTTTCTAAAT	C	ACTTCGGAACAGCGGGGCCT	0.908
rps3	899	300	UCG->UUG	Ser->Leu	CGCTTTTTTTGTAGAAAGCT	C	GACCGGTGAGAAAAAGTCTT	0.932
rps3	1040	347	CCA->CUA	Pro->Leu	TGGTGCTACCTTTTTCTTTC	C	AAGGGATGGGGTTGGGGTGT	0.999
rps3	1373	458	CCG->CUG	Pro->Leu	TGTTTATCAAAGTGCTTCTC	C	GATTGCTCAAGACATCTCTT	1
rps3	1400	467	CCG->CUG	Pro->Leu	TCAAGACATCTCTTTTCAAC	C	GAGAAACAAAACAAGATCAT	1
rps3	1564	522	CGU->UGU	Arg->Cys	GAAAGTATGGAAAAACATCT	C	GTAATGTATTTAACCAGAAA	0.997
rps3	1597	533	CCU->UCU	Pro->Ser	ACCAGAAAATAGATTATGCT	C	CTGCGGAAGTATCTACTCGT	0.998
rps3	1628	543	UCA->UUA	Ser->Leu	ATCTACTCGTTACGGAATCT	C	AGGTGTCAAAGTGTGGATTT	1
rps4	50	17	UCA->UUA	Ser->Leu	TCAAACTTGTCGTCTACTTT	C	AGGAAATGTTTGGAACAGAG	0.97
rps4	176	59	UCA->UUA	Ser->Leu	TCTTAACAGTTACATCCAAT	C	ACAAACTACACGAAAGTTGC	0.996
rps4	196	66	CCC->UCC	Pro->Ser	CACAAACTACACGAAAGTTG	C	CCCTTTTTCATGGAGATTTA	0.999
rps4	205	69	CAU->UAU	His->Tyr	CACGAAAGTTGCCCCTTTTT	C	ATGGAGATTTACCCATCACA	0.988
rps4	278	93	CCA->CUA	Pro->Leu	TATCCCTTTTCTACTCAATC	C	AGAAACAAGATCGGACGTTA	0.99
rps4	290	97	UCG->UUG	Ser->Leu	ACTCAATCCAGAAACAAGAT	C	GGACGTTATTCTGGTTCGTC	0.998
rps4	319	107	CGU->UGU	Arg->Cys	TTCTGGTTCGTCTCCGTTTT	C	GTGAAACTATTCCTCAAGCA	0.953
rps4	347	116	CCG->CUG	Pro->Leu	TATTCCTCAAGCAAGGCAGC	C	GATAAGTCATCGAAAGGTTT	0.989
rps4	446	149	GCG->GUG	Ala->Val	ATCTTTTCAAGAAAATGACG	C	GAGAGCCCGCGGTGAAGAAA	0.929
rps4	494	165	UCA->UUA	Ser->Leu	ATCCTTCTATATCGAAATCT	C	AGTTGAAAAAATAATAGGCA	0.995
rps4	926	309	UCG->UUG	Ser->Leu	CGAACTGCCTACTCATTATT	C	GGAGGTGAATCATAGAACAC	0.988
rps4	937	313	CAU->UAU	His->Tyr	CTCATTATTCGGAGGTGAAT	C	ATAGAACACTAAAAGCTGTG	0.985
rps4	962	321	UCU->UUU	Ser->Phe	AACACTAAAAGCTGTGGTAT	C	TTATGGACCTAACATAGGTC	0.997
rps4	1013	338	CCA->CUA	Pro->Leu	CGACATAAGATTGAAAGACC	C	AAACCTTCTTCTTCGGAGCG	0.984
rps4	1027	343	CGG->UGG	Arg->Trp	AAGACCCAAACCTTCTTCTT	C	GGAGCGGAAACGGACGTGGC	0.981
rps7	116	39	CCA->CUA	Pro->Leu	TTATCAAACTTTTCATCGCC	C	AGCTCGAACTGAACGCGATG	0.992
rps7	332	111	UCA->UUA	Ser->Leu	GATAAGCTTAGAGCAATGTT	C	ATTTGATGAGATACTGGATG	0.982
sdh4	29	10	UCG->UUG	Ser->Leu	GGCATTTTGTAGACGTGGTT	C	GGTTATTCCCATTTGTCTCT	1
sdh4	39	13	CCC->CCU	Pro->Pro	AGACGTGGTTCGGTTATTCC	C	ATTTGTCTCTATCTATTGGT	1

## Sheet: Sheet6
Table S6 The primers for RNA-editing events
Primer Name	Primer Sequence
BZcox1-a-F	TCTTCATAGACTGGCTTCC
BZcox1-a-R	AAAGTTGATGATTCCCAC
BZatp6-o-F	TTTCATTACCCGCAGGAG
BZatp6-o-R	CGCCGACAGAGTATTAGGATC
BZatp9-o-F	AAAATCAATAGGTGCCG
BZatp9-o-R	GACCCTTGGATGAGAAA

## Sheet: Sheet7
Table S7 The primers for sequence recombination.
Primer Name	Primer Sequence
BZc13-1-F	GGGCATCCCGACAAT
BZc13-1-R	CTCTAAAGGGCGACA
BZc13-2-F	CTGCTGAGAAGGGTTA
BZc13-2-R	TCCTGTCATCGAGGTAC
BZc13-3-F	TAGCACGACAAAGCG
BZc13-3-R	TGCCATCACCCAAAG
BZc13-4-F	GGCATAGCAACATCC
BZc13-4-R	AGGAACAGAGCGTGA
BZc14-F1	TCCCGCCAAAGCAAT
BZc14-R1	TTCGGTAGTTTAGTCCCT
BZc14-F2	CTTTCCAGCCGCCATAC
BZc14-R2	CTGCCTGACTGTGAGACC
